# Supplementary material for: Prevalence and incidence of decreased glomerular filtration rate and its variation over 6 years: Cohort study SABE 2010–2016
Source: PLoS One. 2024 Jan 2;19(1):e0294660. doi: 10.1371/journal.pone.0294660 (PMC10760849; doi:10.1371/journal.pone.0294660)
Supplement: S1 File — (XLS) [file pone.0294660.s001.xls]

## Sheet: Sheet1
number	sex	depression	depression2	age	education	creatine	age2	education	race	health perception	quality of life_physical	quality of life_mental	glucose	hypertension	diabetes	cardiovascular diseases	metabolic syndrome	protein	glomerular filtration 2016	glomerular filtration 2016/2	physical activity	comorbidities	filtration variation2	incidence	filtration glomerular_kdigo	filtration glomerular_kdigo-2016	creatine_urin	protein	glomerular filtration_2010	glomerular filtration_2010_	glomerular filtration_kdigo	filtration variation	filtration variation categorized	kidney damage
104200217	2	4	0	93	0	1.57	80 e mais	2	1	3	0	0	88	1	0	0	0		24.8811	1	0	1	1		3	4			40.5887	1	3	-13.1492	1
104208021	1	3	0	74	4	0.83	70-79	1	2	1	0	1	90	1	0	0	0	0	43.7116	1	1	1	1	1	1	2	156.9	0.03	73.5674	0	1	-27.1036	1	0
104211021	1	3	0	75	4	0.84	70-79	1	2	2	1	1	77	0	0	0	0		87.2654	0	0	0	0	0	1	0			71.6213	0	1	19.1727	0
104211031	1	3	0	86	4	1.01	80 e mais	1	1	2	1	0	103	0	1	1	0	0.5			0	1			2		69.8	0.01	53.9488	1	2			0
104211052	1	4	0	88	3	0.93	80 e mais	2	1	2	0	0	93	1	1	1	0	0.5	30.22	1	1	2	1		2	3	77.4	0.02	58.8282	1	2	-26.1735	1	0
104214091	1	2	0	83	0	0.74	80 e mais	2	1	2	1	1	68	1	1	0	1	0.5			1	2			1		39.1	0	79.8348	0	1			0
104224012	1	7	1	74	0	1.7	70-79	2	2	2	0	1	76	1	0	1	1	0.5			0	2			3		218.3	0.06	31.1201	1	3			0
104228011	1	4	0	71	5	0.79	70-79	1	2	3	1	1	84	1	0	0	1	0.5	61.3438	0	1	1	1	0	1	1	123.6	0.09	79.5298	0	1	-14.4677	1	0
200000577	2			94	0	0.69	80 e mais	2	1		0	0	80	0	0	0	0				0	0			1				85.7516	0	1
200200128	2	2	0	87	3	1.15	80 e mais	2	1	1	1	0	110	1	1	1	1	0.5			0	2			1		84.2	0.04	61.2144	0	1			0
200202021	1	5	0	71	2	4.26	70-79	2	1	2	1	1		1	1	1	1				0	2			5				10.5291	1	5
200202061	2	0	0	75	4	1.05	70-79	1	1	3	1	1	83	0	0	0	0	0.5	52.8408	1	0	0	1	1	1	2	0.95	0.03	74.0247	0	1	-16.9118	1	0
200214101	2	5	0	78	11	1.13	70-79	0	1	1	0	0	95	1	0	0	0	0.5	56.8588	1	1	1	1	0	1	1	71	0.01	66.1159	0	1	-4.64466	1	0
200226081	1	0	0	74	11	0.61	70-79	0	1	1	0	0	77	0	0	1	0	0	86.8536	0	0	1	1	0	0	0	15.5	0.01	93.2966	0	0	-2.12702	1	0
206208501	2	0	0	61	21		60-69	0	3	1	0	0		0	1	0	0				0	1
206214001	1	0	0	64	13	0.63	60-69	0	1	2	0	0	79	1	0	0	0		88.9427	0	1	1	1	0	0	0			98.5143	0	0	-6.41097	1
206217701	1	9	1	64	11		60-69	0	3	1	0	1		1	0	0	0				1	1
300103081	1	0	0	71	0	0.68	70-79	2	1	2	1	0	108	0	1	0	1		62.8316	0	0	1	1	0	0	1			92.5973	0	0	-25.7769	1
300103082	1	1	0	90	0	0.91	80 e mais	2	1	1	0	0	84	1	0	0	0				0	1			2				59.2669	1	2
300112081	1	0	0	78	0	1.06	70-79	2	1	2	1	0	107	1	0	0	1				0	1			2				53.5067	1	2
300116031	2	0	0	73	0	1	70-79	2	1	1	0	0	87	1	0	0	1		65.7602	0	0	1	1	0	1	1			79.4705	0	1	-8.44073	1
300138061	2	0	0	72	0	2.74	70-79	2	1	1	0	0	70	1	0	1	1		16.6676	1	1	2	1		4	4			23.7086	1	4	-5.5866	1
400000506	2	3	0	86	4	1.46	80 e mais	1	1	2	0	1	94	1	0	0	1	0.5			0	1			2		96.2	0.29	46.5446	1	2			1
403600901	2	1	0	60	4	0.84	60-69	1	1	1	0	0	85	0	0	0	0	0	94.0063	0	1	0	1	0	0	0	173.3	0.01	99.8336	0	0	-1.62017	1	0
403603301	1	9	1	64	4	0.88	60-69	1	1	2	1	1	82	0	0	0	1	0	69.5585	0	1	1	1	0	1	1	174	0.02	72.981	0	1	0.198063	0	0
403610301	2	0	0	61	4	0.95	60-69	1	1	1	0	0	108	0	0	0	0	0.5	77.6413	0	1	0	1	0	0	1	232.5	0.02	91.0646	0	0	-8.53149	1	0
403613101	1	4	0	61	11	0.95	60-69	0	1	1	1	1	84	0	0	0	0	0	57.8228	1	1	0	1	0	1	1	96	0.01	67.8303	0	1	-6.69827	1	0
403616501	1	1	0	62	4	0.73	60-69	1	2	1	0	0	86	1	0	0	1	0.5	90.6186	0	1	1	0	0	0	0	176.2	0.03	92.4706	0	0	2.38641	0	0
403616502	2	1	0	61	5	0.96	60-69	1	1	1	0	0		0	0	0	0	0	91.2392	0	1	0	0	0	0	0	212.6	0.02	89.9275	0	0	6.16415	0	0
403617101	1	0	0	63	4	0.62	60-69	1	1	2	1	1	173	0	1	0	1		90.4252	0	1	1	1	0	0	0			99.5118	0	0	-5.17062	1
403621101	1	10	1	61	4	0.86	60-69	1	1	1	1	1	80	0	0	0	1	0	92.0986	0	1	1	0	0	1	0	196.4	0.02	76.4353	0	1	20.0264	0	0
403637701	1	5	0	64	5	0.66	60-69	1	1	2	1	1	135	0	1	0	1				1	1			0				97.416	0	0
403643301	1	5	0	64	11	0.9	60-69	0	2	1	1	1	88	1	0	0	1	0.5	70.7025	0	1	1	0	0	1	1	201.5	0.04	71.0392	0	1	3.76894	0	0
403645101	2	13	1	60	0	0.79	60-69	2	2	3	1	1	89	1	0	0	1	0	92	0	0	1	1	0	0	0	185.8	0.02	101.701	0	0	-4.66787	1	0
403649101	1	9	1	61	5	0.67	60-69	1	2	2	1	1	90	1	0	0	0	0.5	118.937	0	0	1	0	0	0	0	72.8	0.03	98.8915	0	0	17.2589	0	0
403662101	2	5	0	63	5	0.8	60-69	1	2	1	0	1	86	0	0	0	1	0.5	93.7532	0	1	1	1	0	0	0	390.4	0.07	99.4427	0	0	-1.31721	1	0
403670301	1	6	1	64	4	0.87	60-69	1	2	2	1	1	101	1	0	0	1	0.5	75.8646	0	1	1	0	0	1	1	130.3	0.13	73.9888	0	1	5.82483	0	0
403674901	1	12	1	63	5	0.82	60-69	1	1	2	1	1	106	1	0	1	1	0.5	72.8431	0	1	2	1	0	1	1	149.2	0.02	79.9307	0	1	-3.08979	1	0
403675701	1	2	0	62	2	0.84	60-69	2	2	1	0	0	95	1	0	0	1		99.1761	0	1	1	0	0	1	0			78.1369	0	1	24.4005	0
404200080	1	2	0	99	0	1	80 e mais	2	1	1	0	0	40	1	1	0	0	0.5			0	1			2		105	0.03	50.3563	1	2			0
404202011	1	2	0	81	0	0.65	80 e mais	2	1	2	1	1	76	1	0	1	0	0			0	1			1		82.8	0.03	87.9652	0	1			0
404202081	1	1	0	89	4		80 e mais	1	1	1	0	0		0	0	0	0				0	0
404202101	1	8	1	84	0	12.19	80 e mais	2	2	3	1	1	67	1	0	1	1				0	2			5				2.7502	1	5
404206011	1	1	0	71	3	0.78	70-79	2	1	2	1	0	134	1	1	0	1	0.5	63.5331	0	0	2	1	0	1	1	164.7	0.06	80.2542	0	1	-12.9415	1	1
404210032	1	0	0	72	2	0.67	70-79	2	1	1	0	0	84	0	0	0	0	0.5			1	0			0		137.2	0.07	92.3524	0	0			0
404210061	2	1	0	73	3	1.08	70-79	2	1	1	0	0	79	1	0	0	1	0.5	47.1946	1	0	1	1	1	1	2	181.7	0.05	72.4598	0	1	-21.4519	1	0
404227031	2	6	1	73	4	0.95	70-79	1	1	1	0	1	87	0	0	0	0	0	62.2026	0	0	0	1	0	1	1	146.8	0.01	84.5157	0	1	-17.6908	1	0
404227032	1	10	1	71	2	0.73	70-79	2	1	3	1	1	100	1	1	1	1	0	54.1225	1	1	2	1	1	1	2	137.7	0.02	87.4369	0	1	-30.3823	1	0
404227052	1	1	0	73	3	0.58	70-79	2	1	1	0	0	88	1	0	1	0	0.5	86.8832	0	0	1	1	0	0	0	75.4	0.02	95.0266	0	0	-4.58655	1	0
404232101	2	3	0	82	4		80 e mais	1	2	2	0	0		1	0	0	1				0	1
404232102	1	5	0	83	0	1.13	80 e mais	2	1	2	1	0	83	1	0	0	0				0	1			2				47.7392	1	2
407800019	2	1	0	90	0	1.81	80 e mais	2	2	2	1	1	91	0	0	0	0	0.5			0	0			3		113.8	0.03	35.0812	1	3			0
407800024	2	1	0	89	2	1.26	80 e mais	2	1	2	1	0	71	1	0	0	1	30	40.1839	1	0	1	1		2	3	53.8	0.06	54.5186	1	2	-10.5944	1	0
407800029	1	2	0	91	0	0.73	80 e mais	2	1	1	1	1	81	1	0	0	0	0	66.0637	0	0	1	1	0	1	1	45.7	0.03	77.2102	0	1	-6.33737	1	0
407800030	1	4	0	93	1	1.01	80 e mais	2	1	3	1	1	58	1	0	0	1	30	32.0364	1	0	1	1		2	3	94.5	0.06	51.6505	1	2	-16.9216	1	0
407800071	1	5	0	86	3	0.73	80 e mais	2	2	2	1	1	96	1	1	1	0	0			0	2			1		36	0.02	79.155	0	1			0
407800072	1	4	0	91	0	0.95	80 e mais	2	1	2	1	1	74	1	0	1	1	0	44.309	1	0	2	1		2	2	73.5	0.08	56.2851	1	2	-8.44527	1	0
407800114	2	4	0	88	0	1.39	80 e mais	2	2	2	1	1	47	1	1	0	1	0.5			0	2			2		103.2	0.05	48.761	1	2			0
407808031	1	2	0	74	1	0.78	70-79	2	2	2	1	0	84	1	1	0	0	0.5	53.2588	1	1	1	1	1	1	2	59.7	0.03	78.7707	0	1	-22.0981	1	0
407813033	1	7	1	72	3	0.65	70-79	2	1	2	1	1	94	1	1	0	1	0.5	51.4946	1	0	2	1	1	0	2	132.4	0.26	92.4526	0	0	-37.7088	1	1
407813041	1	2	0	71	3	0.8	70-79	2	2	1	1	0		1	0	1	0	0.5	67.5483	0	0	1	1	0	1	1	23	0.01	78.3383	0	1	-7.16109	1	0
407818031	1	11	1	74	4	0.8	70-79	1	1	2	1	1	81	0	0	1	0		84.2451	0	0	1	0	0	1	1			76.8902	0	1	12.5094	0
407823071	2	2	0	83	3	1.97	80 e mais	2	1	2	1	0	90	0	0	0	0	0.5	27.4616	1	0	0	1		3	3	145	0.05	33.1006	1	3	-3.0249	1	0
407823072	1	9	1	79	3	1.53	70-79	2	1	3	1	1	73	1	0	0	1	0.5	35.3556	1	0	1	0		3	3	139.8	0.02	34.233	1	3	3.65528	0	1
407823101	2	9	1	73	3	0.65	70-79	2	2	2	1	1	95	0	1	0	1	0.5	87.1732	0	0	1	1	0	0	0	305.6	0.04	99.4938	0	0	-7.49438	1	0
407828041	2	2	0	84	0	1.1	80 e mais	2	2	1	0	0	82	0	0	0	0		51.2946	1	1	0	1	1	1	2			65.7843	0	1	-12.39	1
407833011	2	2	0	77	4	1.05	70-79	1	1	2	1	1	74	1	0	0	0				0	1			1				72.6564	0	1
407833012	1	1	0	76	4	1.68	70-79	1	1	1	0	0	104	1	1	1	0	30	40.8584	1	1	2	0		3	3			30.9817	1	3	12.6784	0
407833051	1	4	0	74	0		70-79	2	1	3	1	1		1	0	1	0	30			0	1					58.3	0.07
407833091	2	1	0	74	4	1.05	70-79	1	2	1	0	0	80	1	0	0	1				0	1			1				73.5657	0	1
407838042	1	0	0	75	3	0.69	70-79	2	1	2	0	0	82	1	0	0	0	0.5			1	1			1		96.8	0.03	89.4469	0	1			0
407843041	1	1	0	74	2	0.55	70-79	2	1	2	1	0	85	0	0	0	0	0.5			0	0			0		44.8	0	95.6539	0	0			0
507501091	1	7	1	84	1	0.88	80 e mais	2	1	2	1	1	96	1	0	1	0	0	53.9886	1	0	1	1	1	1	2	60.9	0.03	64.4451	0	1	-6.72718	1	0
507502081	1			84	8	0.95	80 e mais	0	2		0	0	58	1	1	0	0				0	1			2				58.7896	1	2
507503031	1	4	0	72	4	1.04	70-79	1	1	2	1	1	93	1	0	1	0		50.5376	1	0	1	1		2	2			56.8252	1	2	-2.98473	1
507503101	2	2	0	78	1	1.23	70-79	2	2	2	0	0	82	0	0	0	1				1	1			1				60.0917	0	1
507503102	1	2	0	70	2	0.87	70-79	2	1	2	1	1		1	0	1	0				1	1			1				70.8368	0	1
507504101	1	2	0	82	4	0.78	80 e mais	1	1	2	0	0	20	1	1	0	1	0.5			0	2			1		131.1	0.02	75.415	0	1			0
507505041	2	3	0	74	5	1.01	70-79	1	1	2	0	0	83	0	1	0	0	0.5			0	1			1		121.8	0.02	78.0403	0	1			0
507506011	2	0	0	72	4	0.99	70-79	1	1	1	0	0	71	0	0	0	0	0.5			0	0			1		95.6	0.02	80.9365	0	1			0
507506012	1	4	0		4	0.85	70-79	1	1	2	1	1	106	0	0	0	0	0.5	81.1053	0	0	0	0	0	1	1	52.5	0.04	73.296	0	1	12.8783	0	0
507506021	2	9	1	72	3		70-79	2	2	2	1	0		1	0	0	0				0	1
507506022	1	10	1	70	4		70-79	1	2	2	1	1		1	0	0	1				0	1
507508041	1	0	0	84	5	1.07	80 e mais	1	1	2	0	0	91	1	0	0	0	0.5	48.1094	1	1	1	0		2	2	135.9	0.04	50.9693	1	2	1.07348	0	0
513802031	1	8	1	64	15	0.88	60-69	0	1	2	0	1	80	1	0	0	1	0.5	54.5919	1	1	1	1	1	1	2	86.9	0.01	72.5285	0	1	-14.9921	1	0
513802051	1	0	0	64	8	0.86	60-69	0	2	1	0	0	99	0	0	0	1	0.5			1	1			1		148.8	0.01	72.7254	0	1			0
513804071	2	3	0	67	4	1.11	60-69	1	1	3	1	0	108	0	0	1	1	0			0	1			1		182.9	0.02	72.3308	0	1			0
513804081	1	9	1	68	3	0.86	60-69	2	1	2	0	1	81	1	0	0	1		49.8737	1	1	1	1	1	1	2			73.1791	0	1	-20.3821	1
513807101	1	0	0	65	7	0.8	60-69	1	1	1	0	0	111	1	0	0	1	0	84.6058	0	1	1	0	0	1	1	39.1	0.03	80.8126	0	1	8.08357	0	0
513808111	2	0	0	65	15	1.18	60-69	0	2	1	1	0	56	1	0	0	0				0	1			1				68.4787	0	1
513810121	1	2	0	66	7	1.02	60-69	1	2	3	1	1	87	1	0	0	1		59.2685	1	1	1	0	0	1	1			60.002	0	1	2.55205	0
513810122	2	3	0	64	3	1.05	60-69	2	1	1	1	1	86	0	0	0	1				0	1			1				79.2661	0	1
513811131	1	1	0	66	4	0.78	60-69	1	1	2	0	1	111	1	1	1	1		71.7999	0	1	2	1	0	1	1			82.789	0	1	-7.20942	1
710200027	1	0	0	91	4	1.23	80 e mais	1	1	1	1	0		0	0	1	0	0.5			0	1			3		159.1	0.05	41.2834	1	3			0
710200028	2	0	0	90	11	1.1	80 e mais	0	1	1	0	0	91	0	0	0	0	0.5			1	0			1		258.5	0.04	63.3748	0	1			0
710206071	2	0	0	89	11	1.08	80 e mais	0	3	2	0	0	101	1	1	0	0	0.5			0	1			1		195	0.05	65.5966	0	1			0
710206072	1	1	0	88	11	1.47	80 e mais	0	3	1	1	0	86	1	0	1	0	0.5			0	1			3		82	0.03	33.9613	1	3			0
710206091	1	2	0	72	1	0.69	70-79	2	1	2	1	1	80	1	0	0	0	0.5			0	1			1		24.7	0.01	88.3412	0	1			0
710209021	1	1	0	92	2	1.56	80 e mais	2	1	1	0	0	82		0	1	0	0.5			1	1			3		54.3	0.06	30.6556	1	3			0
710209052	2	1	0	71	9	1.07	70-79	0	1	1	0	0	80	0	0	0	0	0.5	67.3269	0	0	0	1	0	1	1	61.8	0.01	74.1903	0	1	-1.90756	1	0
710212062	1	2	0	75	4	1.05	70-79	1	1	2	0	1	91	1	0	0	1	0.5	54.4582	1	1	1	0		2	2	187.2	0.04	55.138	1	2	2.92531	0	0
710218071	1	2	0	88	11	0.94	80 e mais	0	1	2	1	1	86	1	0	0	0	0.5			1	1			2		115.5	0.02	58.078	1	2			0
710224061	1	5	0	77	11	1.03	70-79	0	1	3	1	1	146	1	1	0	1	0.5			0	2			2		91.8	0.02	55.7277	1	2			0
710224062	1	1	0	71	1	0.75	70-79	2	2	2	1	0	130	1	1	0	0	0.5			0	1			1		74.4	0.03	84.6464	0	1			0
710230101	2	10	1	82	15	0.93	80 e mais	0	3	2	1	1	82	1	0	1	0	0.5			0	1			1		130.3	0.04	82.4932	0	1			0
710230102	1	4	0	79	15	0.95	80 e mais	0	3	1	1	1	109	1	1	0	1	0.5	62.6286	0	0	2	0	0	1	1	95	0.03	60.2705	0	1	6.49704	0	0
710236031	1	1	0		4	0.84	80 e mais	1	1	1	0	1	94	0	0	1	1	0.5	61.7295	0	1	1	0	0	1	1	121.5	0.06	65.649	0	1	0.82873	0	0
800000560	2	5	0	90	11		80 e mais	0	1	2	0	0		0	1	0	0	0			0	1					51.1	0
800106041	1	4	0	71	8	0.74	70-79	0	1	2	1	1	108	1	0	0	0	0.5	65.481	0	0	1	1	0	1	1	101.3	0.02	86.0209	0	1	-16.3937	1	0
800106062	1	4	0	79	4		70-79	1	1	2	1	1		1	0	1	0				1	1
800106082	1	7	1	77	5		70-79	1	1	2	1	1		1	0	0	0				0	1
800111021	1	8	1	71	4	1.14	70-79	1	1	2	1	1	98	1	0	0	0				0	1			2				51.2149	1	2
800111041	1	5	0	77	15	0.62	70-79	0	1	2	1	1	96	1	1	0	1	0.5	54.3523	1	0	2	1	1	0	2	84.2	0.03	91.2138	0	0	-33.1581	1	0
800701052	1	1	0	71	8	0.79	70-79	0	1	2	0	1	73	0	0	1	0	0.5	67.2217	0	1	1	1	0	1	1	49.4	0.07	79.0367	0	1	-7.85946	1	0
800701061	2	0	0	74	15	0.68	70-79	0	1	1	0	1	76	0	0	0	0	0			1	0			0		57.7	0.02	97.5388	0	0			0
800705082	1	3	0	80	4	0.77	80 e mais	1	1	1	0	0	122	0	1	0	1		50.1822	1	1	1	1	1	1	2			77.5504	0	1	-23.9031	1
800706102	1	4	0	82	4	0.9	80 e mais	1	1	1	0	1	86	1	0	0	0	0.5			0	1			1		45	0.02	63.5156	0	1			0
800707011	1	1	0	79	0	0.86	70-79	2	3	1	0	0	103	1	0	0	1	0.5	48.3424	1	1	1	1	1	1	2	98.1	0.04	68.3402	0	1	-16.7933	1	1
800707081	1	9	1	72	5	1.13	70-79	1	1	3	1	1	68	1	0	1	0				0	1			2				51.4383	1	2
800709042	1	9	1	82	4	1.05	80 e mais	1	1	2	1	1	78	1	0	0	1	0.5			0	1			2		67.7	0.01	52.7891	1	2			0
800709071	1	11	1	84	5	1.38	80 e mais	1	1	2	0	0	73	1	0	1	0				0	1			3				37.3261	1	3
800709101	2	1	0	81	11	0.96	80 e mais	0	1	1	0	0	88	1	0	1	0	0.5			0	1			1		24	0.03	79.4095	0	1			0
802509051	2	1	0	65	4	1.05	60-69	1	1	1	0	1	103	1	0	0	1	0.05	54.4969	1	0	1	1	1	1	2	379.7	0.03	78.2863	0	1	-19.7287	1	0
802510011	2	2	0	67	4	1.18	60-69	1	1	2	0	0	108	1	0	0	1	0.5	62.5951	0	1	1	1	0	1	1	184.8	0.02	67.6322	0	1	-0.711993	1	0
802512061	2	1	0	64	11	1.15	60-69	0	1	1	0	0		1	0	0	1	0	55.4258	1	0	1	1	1	1	2	156.3	0	70.6279	0	1	-11.1607	1	0
802515011	1	1	0	63	18	0.82	60-69	0	1	1	0	0	88	0	0	0	0	0.5	85.2411	0	0	0	0	0	1	0	141.9	0.02	79.9307	0	1	10.0781	0	0
1002300083	2	10	1	90	4	1.45	80 e mais	1	1	2	1	1	73	0	0	0	0	0.5			1	0			2		307.4	0.05	46.0626	1	2			0
1002305011	2	1	0	74	4	1.51	70-79	1	1	1	0	0	225	1	1	0	1	100			0	2			2		191.4	0.67	48.1651	1	2			1
1002308101	1	7	1	82	4	0.84	80 e mais	1	2	3	1	1	68	1	1	1	1	0.5	47.876	1	0	2	1	1	1	2	206.1	0.04	68.9979	0	1	-17.8251	1	0
1002311041	2	0	0	75	4	1.21	70-79	1	1	1	0	0	76	1	0	0	0				1	1			1				62.4398	0	1
1002314072	1	3	0	86	4	0.87	80 e mais	1	2	1	1	0	99	0	0	0	1	0.5	50.7018	1	0	1	1	1	1	2	45.6	0	64.1273	0	1	-9.57225	1	1
1002317021	2	10	1	77	0		70-79	2	1	3	1	1	90	1	0	1	0	0.5			0	1					113.6	0.05	97	0	0			0
1002317022	1	0	0	74	4		70-79	1	2	2	1	0	87	1	0	0	0	0	37.7482	1	1	1					108.8	0.05	94	0	0	-53.7	1	0
1002320081	2	1	0	77	4	1.06	70-79	1	1	1	0	0	96	0	0	0	1	0.5	61.7885	0	0	1	1	0	1	1	62.6	0.02	72.2828	0	1	-5.67506	1	1
1002320082	1	0	0	73	11	1.01	70-79	0	1	1	0	0	87	0	0	0	1	0.5	48.4658	1	1	1	1		2	2	125.6	0.02	58.4917	1	2	-7.06816	1	0
1002323081	2	0	0	74	4		80 e mais	1	2	3	0	0		0	0	0	0				0	0
1002327071	1	7	1	72	11	1.06	70-79	0	1	2	0	1	86	1	0	1	0	0.5	43.1443	1	1	1	1		2	2	79.2	0.03	55.5411	1	2	-9.60712	1	0
1100000389	1	1	0	86	4	1.15	80 e mais	1	2	2	0	0	97	1	0	1	0	0.5			0	1			2		54.6	0.01	45.8806	1	2			0
1101000206	1	9	1	87	1	1.51	80 e mais	2	2	3	1	1	70	0	0	0	0	0.5			1	0			3		85.7	0.11	33.0898	1	3			0
1101002091	2	6	1	87	0	1.4	80 e mais	2	2	1	1	1	92	1	0	1	1				1	2			2				48.645	1	2
1101013071	1			73	0	0.96	70-79	2	2		0	0		1	0	0	1	0.5	40.9394	1	0	1	1	1	1	3	152.6	0.04	61.7808	0	1	-18.1511	1	1
1101013101	2	1	0		0		70-79	2	2	2	1	1		0	0	0	0		71.2311	0	1	0
1101035031	2			78	1	0.86	80 e mais	2	1		0	0	116	0	0	0	1	0			0	1			1		102.2	0.04	83.2842	0	1			0
1101035032	1			85	0	0.85	80 e mais	2	1		0	0	78	1	0	1	1	0.5	58.3605	1	0	2	1	0	1	1	180.3	0.06	66.3536	0	1	-3.8019	1	0
1101035072	1	2	0	72	0		70-79	2	1	2	1	1		1	1	0	0	300			1	1					78.9	1.91
1101041012	1	10	1	72	4	0.95	70-79	1	2	2	1	1	130	1	1	1	1				1	2			1				63.3451	0	1
1101046011	1	0	0	72	1	0.89	70-79	2	1	2	1	0	81	1	0	1	1	0.5	52.8061	1	1	2	1	1	1	2	21.6	0.01	68.0788	0	1	-12.0444	1	0
1101046012	1	0	0	95	0	0.77	80 e mais	2	1	1	1	1	74	1	0	0	0	0.5			0	1			1		51.4	0.03	70.205	0	1			0
1101046021	1	8	1	83	3	1.34	80 e mais	2	2	2	1	1	83	1	0	0	1	0.5			0	1			3		59	0.04	39.1511	1	3			1
1101046101	1	1	0	82	4	1.57	80 e mais	1	2	2	0	0	88	1	0	1	0				0	1			3				32.5755	1	3
1104100248	1	3	0	90	3	0.92	80 e mais	2	1	3	1	0	66	0	0	0	0	0.5			0	0			2		144.1	0.18	58.4947	1	2			1
1104106051	1	6	1	82	0	1.01	80 e mais	2	2	2	1	1	82	1	0	1	0		48.5842	1	1	1	1		2	2			55.6527	1	2	-3.88894	1
1104111041	1	8	1	77	4	1.05	70-79	1	3	2	1	1	108	1	1	1	1	0.5	39.4402	1	0	2	1		2	3	58.1	0.06	54.1188	1	2	-11.9661	1	0
1104111081	1	0	0	83	0	0.78	80 e mais	2	1		0	0	56	1	1	0	0				0	1			1				75.415	0	1
1104126061	2	3	0	73	4	1.08	70-79	1	1	2	1	0	84	1	1	0	0	0.5	67.0489	0	0	1	1	0	1	1	146.7	0.03	72.0106	0	1	0.195312	0	0
1104130012	1	4	0	74	0	0.75	70-79	2	2	2	1	1	102	1	1	1	1				1	2			1				83.0817	0	1
1104140012	1	3	0	74	1	0.7	70-79	2	2	3	1	1		0	0	0	0	0.5			0	0			0		75.5	0.01	90.253	0	0			0
1104140021	2	1	0	73	1	1.22	70-79	2	3	2	1	1	79	1	0	0	0	0.5	52.4175	1	1	1	1	1	1	2	125.7	0.02	62.2118	0	1	-5.81014	1	0
1104140022	1	7	1	72	2	0.87	70-79	2	1	1	0	0	120	0	0	0	1	0.5	51.6477	1	0	1	1	1	1	2	175.9	0.04	69.9612	0	1	-14.5789	1	0
1120205021	1	4	0	69	3	1.04	60-69	2	1	3	1	1	84	1	0	0	1				1	1			2				58.2566	1	2
1120210011	1	0	0		2		60-69	2	2	1	0	0		1	1	0	0		88.111	0	0	1
1300400231	1			85	0	0.94	80 e mais	2			0	0	81	1	0	1	0				0	1			2				59.1718	1	2
1300400293	1	5	0	83	0	0.92	80 e mais	2	2	2	1	0	88	1	0	0	1				0	1			1				61.8622	0	1
1300404101	1	4	0	70	15	0.45	70-79	0	2	2	1	1	84	1	0	0	0	0.5	81.5119	0	0	1	1	0	0	1	51.5	0.01	102.284	0	0	-16.1099	1	0
1300407031	2	0	0	84	4	1.35	80 e mais	1	3	2	0	0	88	1	0	0	0	0.5	53.2152	1	0	1	0		2	2	81.9	0.01	51.4509	1	2	5.99658	0	0
1300414101	2	9	1	75	10	0.7	70-79	0	1	2	0	1	100	1	0	0	1	0.5	81.1907	0	1	1	1	0	0	1	120.6	0.58	96.0892	0	0	-8.86151	1	1
1300417051	1			93	0	1.13	80 e mais	2	1		0	0	79	1	0	0	0	0.5			0	1			2		250.8	0.04	45.1404	1	2			1
1300417081	2	11	1	82	2		80 e mais	2	1	1	0	1		1	0	0	0	0.5			0	1					87.9	0.06
1300417082	1	0	0	74	2	0.58	70-79	2	1	2	0	0	122	1	1	0	1	0.5			0	2			0		80.6	0.02	94.4374	0	0			1
1308900367	1	5	0	85	4	1.11	80 e mais	1	1	2	1	0	75	1	0	0	0	300	40.8614	1	0	1	1		2	3	105.7	0.05	48.4708	1	2	-4.36053	1	1
1308903011	1	0	0	71	4	0.95	70-79	1	2	1	0	0	113	1	0	0	1	0.5			0	1			1		61.7	0.02	63.7403	0	1			0
1308903021	1			84	0	0.41	80 e mais	2	1		0	0		0	0	1	0				0	1			0				95.2878	0	0
1308903022	2	4	0	92	0	1.6	80 e mais	2	2	1	1	0	96	1	0	0	1	0.5			0	1			3		126.7	0.02	40.1738	1	3			0
1308903031	2	1	0	74	0	1.11	80 e mais	2	2	2	1	1	77	1	0	1	1	0.5			0	2			1		209.4	0.02	62.3016	0	1			0
1308910081	2	2	0	70	1	1.43	70-79	2	1	1	1	0	198	0	1	0	1	0.5			1	1			2		58.8	0.02	52.7115	1	2			0
1308914021	1	0	0	69	2	0.82	70-79	2	2	1	0	0	91	0	0	0	0	30			1	0			1		147.2	0.02	75.5796	0	1			1
1308914062	1	0	0	69	0	0.85	70-79	2	2		0	0	87	0	0	0	0	0.5	54.9548	1	0	0	1	1	1	2	26	0.01	73.296	0	1	-14.8334	1	0
1308918011	2	11	1		1	1.22	70-79	2	3	1	1	1	82	1	0	0	0	0.5			0	1			1		90.6	0.01	60.307	0	1			1
1308922021	1	3	0	79	3	0.83	70-79	2	1	1	1	0	82	0	0	0	1	0.5			0	1			1		125.2	0.07	71.3149	0	1			1
1308922043	1	2	0	73	2	0.73	70-79	2	2	1	0	0	93	0	0	0	0	0.5	76.555	0	1	0	1	0	1	1	22.3	0.01	86.8948	0	1	-5.85438	1	0
1308929011	1	0	0	77	3	0.78	70-79	2	1	1	0	0	95	1	0	0	1	0.5	45.0626	1	1	1	1	1	1	2	66.3	0.02	77.797	0	1	-29.7599	1	0
1308929012	2	3	0	78	3	0.78	70-79	2	1	1	0	0	109	1	1	0	1	0.5			1	2			0		83.5	0.02	91.2806	0	0			0
1308929041	2	8	1	70	4	1.02	70-79	1	1	2	1	1	80	1	0	1	1	0.5			1	2			1		134.6	0.02	78.5756	0	1			0
1308929061	1			98	1	0.8	80 e mais	2			0	0	77	0	0	0	0				0	0			1				66.2288	0	1
1308933012	1	11	1	89	2	0.86	80 e mais	2	1	2	1	1	92	1	0	0	0	0			0	1			1		49.8	0.04	64.2193	0	1			0
1308933021	2	1	0	74	5	0.98	70-79	1	2	1	0	0	85	0	0	0	0	0.5			0	0			1		173.4	0.03	80.4142	0	1			0
1308933041	1	7	1	72	4		70-79	1	1	2	0	1		1	0	0	0	0			1	1					18.1	0.01
1308933051	2	1	0	73	3	1.11	70-79	2	2	1	0	0	98	1	0	0	1	0.5	57.0982	1	1	1	1	0	1	1	53.1	0.08	69.6815	0	1	-8.16628	1	0
1308933081	2	1	0	85	8	1.13	80 e mais	0	2	1	0	0	70	0	0	1	0	0			0	1			1		75.7	0.01	63.6942	0	1			0
1313517801	2	2	0	64	11	1.19	60-69	0	1	2	0	1	84	0	0	0	0	0.5	80.9731	0	0	0	0	0	1	1	52.5	0.01	68.2116	0	1	17.8848	0	0
1313519001	1	2	0	63	4	0.74	60-69	1	1	2	1	1	160	0	1	0	1	0.5	69.7984	0	1	1	1	0	0	1	83.4	0.05	90.4091	0	0	-17.23	1	0
1313524701	1	1	0	64	10	1.04	60-69	0	2	1	1	0	57	0	0	0	0	0.5	67.7286	0	0	0	0	0	1	1	255.6	0.04	59.724	0	1	11.4638	0	1
1313525001	2	7	1	64	5	1.08	60-69	1	2	2	0	1	121	1	0	0	0	30	69.1851	0	0	1	1	0	1	1	74.1	0.01	76.6313	0	1	-2.24381	1	0
1313531601	2	2	0	61	15		60-69	0	2	1	0	1		0	1	0	0		94.7563	0	0	1
1313533701	1	4	0	64	4	0.93	60-69	1	2	1	0	1	103	1	1	0	1	0	79.2846	0	0	2	0	0	1	1	32.8	0.01	68.2983	0	1	15.2613	0	0
1313534301	2	9	1	62	11	0.68	60-69	0	2	2	1	1	102	1	0	0	1		87.9475	0	0	1	1	0	0	0			105.097	0	0	-10.9031	1
1313534601	2	0	0	60	11	1.21	60-69	0	2	1	0	0	74	1	1	0	1	0	62.2514	0	0	2	1	0	1	1	35	0.03	68.5451	0	1	-2.34128	1	0
1313534602	1	4	0	61	0	0.76	60-69	2	2	1	1	0	88	0	0	1	0	0.5			0	1			1		83.4	0.03	88.6576	0	1			0
1313545401	1	2	0	60	0	0.97	60-69	2	2	1	1	0	104	1	0	0	1	0	82.929	0	0	1	0	0	1	1	19.1	0.01	66.5682	0	1	20.4505	0	0
1313557401	2	9	1	62	9	1.07	60-69	0	1	2	1	1	159	1	1	1	1	0	70.3809	0	0	2	1	0	1	1	27.5	0.03	78.4614	0	1	-3.60985	1	0
1313560701	2	0	0	61	15	0.92	60-69	0	1	2	1	0	88	1	1	0	1	0	51.0241	1	1	2	1	1	0	2	168.8	0.03	94.6395	0	0	-40.2631	1	0
1313561901	1	9	1	62	5	0.72	60-69	1	2	3	1	1	361	1	1	1	1	30	81.9035	0	0	2	1	0	0	1	18.1	0.01	94.0139	0	0	-8.6037	1	0
1313570901	1	0	0	63	15	1.09	60-69	0	2	1	1	0	106	0	0	0	0				0	0			2				56.8039	1	2
1400000362	1			104	3		80 e mais	2	1		0	0		0	0	0	0				0	0
1401100235	1	0	0	86	5	0.72	80 e mais	1	1	1	0	0	99	0	0	0	0	0.5			0	0			1		113.4	0.07	80.4761	0	1			0
1401100237	2	3	0		15		80 e mais	0	1	2	1	1		1	0	1	0	0			0	1					29	0.02
1401100301	1	0	0	85	3	1.16	80 e mais	2	1	1	1	0	109	1	1	0	1				0	2			2				45.9747	1	2
1401100315	1	3	0	95	0	0.99	80 e mais	2	1	1	0	0	71	0	0	0	1	0			0	1			2		100.6	0.1	52.2511	1	2			0
1401106091	1			81	4	0.9	80 e mais	1	2		0	0	71	0	0	1	0				0	1			1				63.5156	0	1
1401112011	1	11	1	79	4	0.79	80 e mais	1	1	3	0	0	87	0	0	0	0				0	0			1				75.2005	0	1
1401115091	2	5	0	88	0	4.43	80 e mais	2	1	1	0	1	90	1	0	0	0	300			0	1			5		93.4	4.86	12.1341	1	5			1
1401122013	1	5	0	88	4	1.26	80 e mais	1	1	2	1	1	82	0	0	0	0	0			0	0			3		38.4	0.02	40.8621	1	3			0
1401122022	1	8	1	79	4	0.92	80 e mais	1	1	2	1	1	115	1	1	0	1	0			0	2			1		85.7	0.08	62.6365	0	1			0
1401122061	1	10	1	80	4	0.43	80 e mais	1	1	3	0	0	84	1	0	0	0				0	1			0				97.7818	0	0
1507311031	2	0	0	68	16	1.06	60-69	0	1	1	0	0	89	0	0	0	0		85.7965	0	1	0	0	0	1	0			75.9701	0	1	15.2122	0
1507311032	1	0	0	67	8	0.79	60-69	0	1	1	0	0	96	0	0	0	0		88.0834	0	1	0	0	0	1	0			81.0275	0	1	11.6601	0
1600000347	1			91	4	1.97	80 e mais	1	1		0	0	76	1	0	0	0				0	1			4				23.4586	1	4
1600000403	1	10	1	85	0	1.02	80 e mais	2	1	2	1	1	23	1	1	0	1	30			0	2			2		118.5	0.14	53.6473	1	2			0
1600000405	2	1	0	85	0	1.2	80 e mais	2	1	2	1	0		0	0	0	0	0.5	57.2049	1	1	0	0		2	1	153.1	0.05	59.262	1	2	2.7572	0	1
1600000408	1			94	4	1.16	80 e mais	1	1		0	0	82	1	1	0	0				0	1			3				43.472	1	3
1600000409	1	0	0	86	4	0.74	80 e mais	1	2	2	0	0	100	1	0	0	1	0.5	31.9432	1	0	1	1	1	1	3	142.2	0.02	78.359	0	1	-43.9035	1	0
1600000410	1	12	1	89	0	1.26	80 e mais	2	2	3	1	0	87	1	0	0	1	30	37.7133	1	0	1	0		3	3	277.4	0.09	40.357	1	3	0.308553	0	0
1600000420	1	2	0	86	1	0.82	80 e mais	2	2	1	1	0	88	1	0	0	0	0.5	63.4544	0	0	1	1	0	1	1	67.8	0.01	69.2772	0	1	-1.125	1	0
1600000523	2	6	1	88	4	1.01	80 e mais	1	2	2	1	1	74	1	0	0	0	0.5			0	1			1		140	0.02	71.5328	0	1			0
1603902031	1	0	0	72	3	0.91	70-79	2	1	1	0	0	92	1	0	0	0	0.5			1	1			1		47.1	0.02	66.7009	0	1			0
1603907052	1	0	0	74	4	1.15	70-79	1	1	1	0	0	123	1	1	0	1	0	40.004	1	0	2	1		2	3	73.1	0.01	49.7441	1	2	-7.20303	1	0
1603907081	1	3	0	71	4	0.62	70-79	1	1	1	0	0	79	1	0	1	1				0	2			0				94.6818	0	0
1603912051	1	4	0	77	4	0.88	70-79	1	1	1	1	0	82	1	0	0	1	0.5	56.2775	1	0	1	1	0	1	1	266.9	0.05	67.3127	0	1	-7.40029	1	0
1603944071	1	2	0	75	2	0.91	70-79	2	1	2	0	1	260	1	1	0	1	0.5			0	2			1		70.2	0.25	65.4679	0	1			1
1606300224	1			94	0	1.42	80 e mais	2	3		0	0	95	0	0	0	0	0.5			0	0			3		43	0.01	34.1046	1	3			0
1606300226	1	0	0	98	0	2.28	80 e mais	2	1		0	0	73	1	0	0	0				0	1			4				18.7298	1	4
1606309051	2	1	0	71	3	0.87	70-79	2	3	1	0	0	95	0	0	0	0	0.5	89.6965	0	1	0	0	0	0	0	75.6	0.08	92.2493	0	0	1.4569	0	0
1606309052	1	0	0	98	0	0.75	80 e mais	2	3		0	0	100	0	0	0	1				0	1			1				71.5618	0	1
1606309053	1	2	0	70	4	0.81	70-79	1	3	1	0	1		0	1	0	0	0.5	56.3407	1	0	1	1	0	1	1	64.1	0.03	77.6607	0	1	-17.7634	1	0
1606309072	1	4	0	73	2	0.76	70-79	2	1	2	1	1	80	0	1	0	0				0	1			1				82.2818	0	1
1606309081	1	6	1	73	8	1.81	70-79	0	1	3	1	1	77	0	1	1	0	30			0	1			4		74.2	0.71	29.0446	1	4			1
1606312012	1	0	0	76	3	0.6	70-79	2	1	1	1	0	95	1	0	0	0	0.5	75.7186	0	1	1	1	0	0	1	132.5	0.02	92.5111	0	0	-12.1782	1	0
1606312061	1	1	0	82	4	0.77	80 e mais	1	1	2	1	1	101	1	0	1	1	0.5	40.5579	1	0	2	1	1	1	3	118.4	0.11	76.5918	0	1	-32.9956	1	1
1606312081	1	0	0	73	15	0.8	70-79	0	1	2	1	1	131	0	1	0	1	300	72.7686	0	0	1	1	0	1	1	78	0.33	77.3699	0	1	-0.0553083	0	1
1606312101	2	1	0	73	8	0.95	70-79	0	1	1	0	0	94	0	0	0	0	0.5			0	0			1		240.6	0.02	84.5157	0	1			0
1606312102	1	2	0		4	0.63	70-79	1	1	1	0	1	95	0	0	0	0	0			0	0			0		78.1	0.01	94.3175	0	0			1
1606319021	2			78	0	1.04	70-79	2	1		0	0	156	1	1	0	1				0	2			1				73.4955	0	1
1606323031	1	5	0	81	5	0.9	80 e mais	1	1	2	1	0	74	0	0	0	0	0.5			0	0			1		124.9	0.04	63.9118	0	1			1
1606323081	1	2	0	92	2	1.04	80 e mais	2	1	2	1	1	89	1	0	0	1				1	1			2				50.1789	1	2
1606323091	1	1	0	82	4	0.82	80 e mais	1	1	2	1	0	89	1	1	0	1	0.5	43.269	1	0	2	1	1	1	2	59.4	0.04	71.0223	0	1	-24.9458	1	0
1606323093	1	11	1	84	4	1.61	80 e mais	1	1	2	0	0	87	1	0	0	1				0	1			3				31.0225	1	3
1606326021	1	1	0	71	10	0.76	70-79	0	1	1	0	0	105	1	0	0	1	300			0	1			1		95.9	1.02	83.3117	0	1			1
1606326092	1	4	0	85	4	0.86	80 e mais	1	1	1	1	0	90	1	1	0	0	0.5			0	1			1		40	0.03	65.837	0	1			0
1606330101	1	5	0	83	2	1.07	80 e mais	2	1	3	1	1	78	1	0	1	0				0	1			2				51.2873	1	2
1700000377	2	5	0	85	0	1.01	80 e mais	2	2	2	1	0		1	0	1	0		71.4781	0	0	1	0	0	1	1			72.4281	0	1	5.0909	0
1700000378	1			83	0	0.88	80 e mais	2	2		0	0	142	1	1	1	1				0	2			1				64.4451	0	1
1704117101	1	1	0	79	2	1.04	80 e mais	2	2	2	1	0	78	1	0	1	0	30	81.9077	0	0	1	0		2	1	130.6	0.02	54.0671	1	2	32.058	0	1
1704137092	1	0	0	74	4	1.05	70-79	1	2	1	0	0	86	1	1	0	1	0.5			0	2			2		68.4	0.01	55.482	1	2			0
1704151061	1	3	0	76	0	0.92	70-79	2	1	2	0	0	116	1	1	0	1		54.6762	1	0	2	1	1	1	2			64.2143	0	1	-5.79639	1
1705300832	1	0	0	78	0	0.87	70-79	2	1	1	0	1	76	1	0	0	1	30	53.9264	1	0	1	1	1	1	2	121.3	0.09	67.8191	0	1	-10.481	1	0
1705402011	1	12	1	64	1	0.8	60-69	2	3	3	1	1	74	1	0	0	0		85.2034	0	0	1	0	0	1	0			81.3168	0	1	8.69206	0
1705402031	2	2	0		2		60-69	2	1	2	0	0		1	0	0	0				0	1
1705405021	2	0	0	64	0	1.5	60-69	2	3	1	0	0	97	1	0	1	1	0.5	46.4547	1	0	2	1		2	2	394.9	0.03	51.3457	1	2	-1.5721	1	0
1707201041	2	3	0	65	4	1.09	60-69	1	3	2	0	1	74	1	0	0	0	0.5			0	1			1		149.2	0.02	74.8516	0	1			0
1707201042	1	4	0	65	4	6.86	60-69	1	3	3	1	1	95	1	1	1	1	1000			0	2			5		84.4	3.42	6.1702	1	5			1
1707201051	1	5	0	65	5	0.91	60-69	1	2	1	0	1	102	1	0	0	1	0	71.4748	0	0	1	0	0	1	1	110.2	0.02	69.6688	0	1	5.28407	0	0
1707208011	1	0	0	69	0	0.75	60-69	2	3	2	0	0	178	1	1	1	1	30	81.3254	0	0	2	1	0	1	1	187.3	0.1	85.7059	0	1	0.114743	0	0
1707217021	1	3	0	66	3	0.81	60-69	2	3	2	0	1	71	0	0	0	0	0.5	84.7739	0	0	0	0	0	1	1	220.4	0.03	78.6327	0	1	10.6506	0	0
1818112101	1	3	0	64	4		60-69	1	2	1	0	0		1	0	0	0				0	1
1818112102	1	1	0	62	4		60-69	1	2	1	0	1		0	0	0	0				0	0
1818114801	1	9	1	61	5	1	60-69	1	1	2	1	1	78	0	0	1	0	0.5			1	1			1		97.5	0.02	63.7811	0	1			0
1818114802	2	4	0	61	4	1.04	60-69	1	1	2	0	0	99	0	0	1	0	0			0	1			1		208.1	0.12	81.6917	0	1			0
1818124701	2	0	0	63	4	0.94	60-69	1	2	1	0	1	96	0	0	0	0	0	79.1087	0	0	0	1	0	0	1	155.2	0.02	91.0883	0	0	-6.04468	1	0
1818125001	2	3	0	64	4	1.03	60-69	1	2	2	0	0		1	1	1	1	0.5	64.8015	0	0	2	1	0	1	1	240.1	0.02	81.1167	0	1	-11.7943	1	0
1818125002	1	3	0	62	4	0.9	60-69	1	2	2	0	0	179	1	1	0	1	300	69.6351	0	0	2	0	0	1	1	146	3.63	71.9284	0	1	1.14583	0	1
1818125901	2	1	0	62	4	1.03	60-69	1	2	1	0	1	101	0	0	0	1	0.5	75.9031	0	0	1	1	0	1	1	122.7	0.08	82.132	0	1	-1.07457	1	0
1818134901	1	7	1	60	18	0.71	60-69	0	2	2	1	1	97	1	0	0	1				1	1			0				96.8018	0	0
1818137001	1	4	0	63	3	0.89	60-69	2	2	1	0	0	116	1	0	0	1	0	72.9552	0	1	1	0	0	1	1	123.3	0.02	72.4473	0	1	4.3936	0	0
1818140901	1	7	1	61	4	1.27	60-69	1	1	1	1	1	87	1	0	0	1				1	1			2				47.8771	1	2
1904600201	1	7	1	63	10	0.74	60-69	0	2	3	1	1	117	1	0	0	1	0.5			0	1			0		46.1	0.02	90.4091	0	0			0
1904601402	2	0	0	61	2	0.98	60-69	2	2	1	0	0	103	1	0	0	1		76.1575	0	1	1	1	0	1	1	155.5	0.02	87.7297	0	1	-6.1666	1	0
1904605501	2	2	0	61	4	0.82	60-69	1	2	1	0	0	77	1	0	0	0	0	83.0103	0	1	1	1	0	0	1	70.9	0.02	99.9393	0	0	-11.6741	1	0
1904611101	2	0	0	61	11	0.88	60-69	0	2	1	0	1	98	1	1	0	1	0	69.2796	0	0	2	1	0	0	1	52.6	0.03	97.8305	0	0	-24.1375	1	0
1904611601	1	1	0	64	5	0.78	60-69	1	1	2	0	1	190	1	1	0	1	0.5			0	2			1		58.1	0.03	84.3482	0	1			0
1904618401	1	2	0	62	2	0.74	60-69	2	2	1	0	1	88	0	0	0	0	0.5	92.0154	0	0	0	0	0	0	0	85.7	0.03	90.9731	0	0	4.89056	0	0
1908801011	1	0	0	64	8	0.86	60-69	0	1	1	0	1	96	1	0	0	1		76.4265	0	0	1	0	0	1	1			75.0224	0	1	5.50275	0
1908801021	1	4	0	65	4	0.82	60-69	1	1	3	1	1	140	1	1	1	1	0	61.5069	0	1	2	1	0	1	1	43.9	0.51	78.9426	0	1	-13.9851	1	1
1908801022	2	5	0	64	7	1.11	60-69	1	1	2	1	1	211	1	1	1	1	0.5			0	2			1		44.2	0.02	73.693	0	1			0
1908801031	2	1	0	67	5	0.98	60-69	1	1	2	0	0	85	1	0	0	1	0.5	35.7446	1	0	1	1	1	1	3	74.2	0.59	84.5163	0	1	-46.046	1	1
1908803041	1	1	0	65	8	0.83	60-69	0	2	1	0	0	85	1	0	0	1		86.8277	0	0	1	0	0	1	0			77.3203	0	1	14.6324	0
1908805051	1	10	1	65	0	1.06	60-69	2	1	3	1	1		1	0	0	1	0.5	44.8672	1	0	1	1		2	2	60.3	0.04	57.6528	1	2	-9.67493	1	0
1908805052	2	7	1	65	2	0.93	60-69	2	2	2	1	1	69	1	1	1	0	0.5	87.5956	0	0	2	0	0	0	0	97.1	0.01	91.1243	0	0	2.02517	0	0
1908805061	1	4	0	64	11	0.54	60-69	0	1	2	1	0	80	1	0	1	0	30			0	1			0		75.5	0.02	101.609	0	0			0
1908812071	2	4	0	67	4	0.93	60-69	1	1	2	0	0	88	1	0	0	1	0.5			0	1			0		61.3	0	89.9979	0	0			0
1908812072	1	7	1	64	4	0.75	60-69	1	2	2	1	1	98	1	1	1	0	30	74.961	0	0	2	1	0	1	1	93.9	0.1	87.8647	0	1	-9.03772	1	0
1908814091	1	1	0	66	4		60-69	1	1	1	0	0		0	0	1	0		78.7659	0	1	1
1908814101	1	2	0	65	0	0.76	60-69	2	2	1	1	0	84	1	0	1	1	0.5	60.3013	0	0	2	1	0	1	1	177.4	0.06	85.9431	0	1	-22.2028	1	0
1908814102	2	9	1	65	5	0.95	60-69	1	2	3	1	1	144	1	1	1	1	30	36.9964	1	0	2	1	1	1	3	47.7	0.12	88.2764	0	1	-48.5315	1	1
1908814111	1	5	0	64	4	0.71	60-69	1	2	1	0	1	79	1	0	1	0	0.5	58.9432	1	0	1	1	0	0	1	198.1	0.06	94.4233	0	0	-32.2487	1	0
1910100250	1	7	1	88	8	0.89	80 e mais	0	1	2	1	0	77	0	0	0	1	0.5			0	1			1		77.4	0.03	62.015	0	1			0
1910105011	1	12	1	75	4	0.75	70-79	1	1	3	1	1	82	1	0	0	0	0.5			0	1			1		63.5	0.01	82.5666	0	1			0
1910105101	1	2	0	70	16	0.98	70-79	0	1	2	0	1	80	1	0	1	1		56.5521	1	0	2	1	0	1	1			61.7891	0	1	-1.52606	1
1910105102	2	5	0	70	11	0.98	70-79	0	1	2	1	1	109	1	1	0	1		77.7776	0	0	2	0	0	1	1			82.4397	0	1	1.05295	0
1910123011	2	1	0	76	2	0.81	70-79	2	1	1	0	1	87	0	0	0	0	30			1	0			0		174.5	0.03	91.3757	0	0			0
1910123012	1	1	0	71	3	0.65	70-79	2	1	1	0	1	82	0	0	0	0	0.5			1	0			0		151.6	0.02	93.6097	0	0			1
1910123041	2	0	0	75	16	1.16	70-79	0	1	1	0	1	63	1	0	0	0	0	66.2287	0	0	1	0	0	1	1	45.8	0.01	65.276	0	1	6.03736	0	0
1910123042	1	5	0	76	11	1.02	70-79	0	1	2	0	1		1	0	0	0	0.5	53.9422	1	0	1	0		2	2	142.9	0.03	56.7358	1	2	0.609792	0	1
1910131031	1	4	0	78	0	1.2	70-79	2	1	3	1	1	80	1	0	1	1				0	2			2				46.106	1	2
1910131061	1	4	0	70	1	0.63	70-79	2	1	1	0	1	86	1	0	0	1	0	87.0835	0	1	1	1	0	0	0	81.3	0.02	94.9059	0	0	-3.25434	1	0
1911102011	2	1	0	68	4	0.98	60-69	1	1	2	0	0	90	0	0	0	0	30			0	0			1		243.2	0.01	83.4716	0	1			0
1911102051	2	1	0	66	4	1.13	60-69	1	1	1	0	1	121	0	1	0	1	100	44.7993	1	0	1	1	1	1	2	144.2	0.19	71.239	0	1	-22.8558	1	1
1911106021	1	2	0	69	3	0.98	60-69	2	2	1	0	0	97	1	1	1	0	0.5	67.5652	0	0	2	0	0	1	1	68.7	0.02	62.1746	0	1	9.32054	0	0
1911116031	2	11	1	66	0		60-69	2	2	3	1	1		1	0	1	1				0	2
2004901032	1	4	0	77	2	0.64	70-79	2	3	2	1	1	107	1	1	0	1	0.5			1	2			0		109.1	0.02	90.5186	0	0			0
2004914011	1	1	0	73	4	0.93	70-79	1	1	3	1	0	109	1	1	1	1				0	2			1				64.9833	0	1
2004922051	2	2	0	76	5	0.88	70-79	1	1	1	0	0	62	1	0	0	0		70.8442	0	1	1	1	0	1	1			89.1167	0	1	-12.5861	1
2004930011	2	1	0	72	4	1	70-79	1	1	2	1	0	62	0	0	0	0	0.5			0	0			1		131.5	0.03	79.9663	0	1			0
2004930072	1	0	0	78	16	0.9	70-79	0	2	1	0	0	83	0	0	0	0	0.5	64.1586	0	1	0	0	0	1	1	135.1	0.02	65.1155	0	1	3.45466	0	0
2103203042	1	4	0	73	4	0.98	70-79	1	1	3	1	0	94	0	0	0	0	0.5			0	0			1		152.3	0.06	60.6469	0	1			0
2103205021	1	7	1	80	4	0.85	80 e mais	1	1	2	0	1	89	1	0	0	0	0.5	68.4765	0	0	1	0	0	1	1	88.6	0.02	68.4494	0	1	5.11264	0	0
2103209072	1	0	0	84	8	1.05	80 e mais	0	1	1	0	1		1	1	1	1	0.5			0	2			2		30.9	0.01	52.1365	1	2			0
2103211031	2	1	0		11	1.23	80 e mais	0	1	1	0	0	128	0	1	0	0	0.5			1	1			2		306.1	0.05	56.4683	1	2			0
2103211061	1	5	0	77	4	0.88	70-79	1	1	2	1	1	86	0	0	0	0	0			1	0			1		68.5	0.01	66.8953	0	1			0
2103213011	1			89	8	0.8	80 e mais	0	1		0	0	66	0	0	0	0				0	0			1				70.0416	0	1
2103215041	2	9	1	89	4	1.08	80 e mais	1	1	1	1	1	75	1	0	0	0	0.5			0	1			1		56.7	0.02	65.5966	0	1			0
2103218041	2	1	0	86	8	1.15	80 e mais	0	1	1	0	0	125	0	1	1	0	0.5	52.5683	1	0	1	1	1	1	2	83.4	0	61.5963	0	1	-4.28627	1	0
2103218081	2	0	0	75	8	1.09	70-79	0	1	1	0	0	112	0	0	0	0	0.5	82.6272	0	0	0	0	0	1	1	111	0.02	70.3382	0	1	17.9121	0	0
2103218082	1	6	1	77	6	0.7	70-79	1	1	3	1	1	171	1	1	0	1	100			0	2			1		139.9	0.91	88.5846	0	1			1
2103218091	2	0	0	79	4	1.79	70-79	1	1	1	1	0	38	0	1	0	1				0	1			3				38.0694	1	3
2103218092	1	0	0	74	3	0.96	70-79	2	1	1	0	0	108	0	1	0	1				0	1			1				61.7808	0	1
2203800101	2	1	0	95	4	0.67	80 e mais	1	1	1	1	0	75	0	1	0	0	0.5			0	1			1		121.9	0.05	85.9804	0	1			0
2203806071	2	1	0	72	16	1	70-79	0	1	1	0	1	80	0	1	1	0	0.5	52.9219	1	0	1	1	1	1	2	147.2	0.03	79.9663	0	1	-22.8586	1	1
2203806072	1	0	0	72	5	0.69	70-79	1	1	2	0	1	91	1	0	0	1	0.5	63.3464	0	1	1	1	0	0	1	106	0.03	91.7	0	0	-24.3874	1	0
2203806101	1	0	0	76	4	0.82	70-79	1	2		0	0	70	1	1	0	0	0.5	53.3036	1	0	1	1	1	1	2	89	0.06	73.7226	0	1	-16.718	1	0
2203808061	2	1	0	77	16	0.86	70-79	0	1	1	0	1	87	1	0	0	0				0	1			1				88.6283	0	1
2203810061	2	2	0	70	11	0.94	70-79	0	1	1	0	0	88	1	0	0	0				1	1			1				87.2078	0	1
2203813041	2	4	0	72	11	0.96	70-79	0	1	1	0	1		1	0	0	1	0	65.4275	0	0	1	1	0	1	1	168.4	0.03	83.4604	0	1	-13.2191	1	0
2203817091	2	2	0	71	8	1.32	70-79	0	1	2	1	0	78	1	0	0	1				1	1			2				57.6659	1	2
2205005011	1	1	0	67	2	0.99	60-69	2	2	1	0	0	122	1	0	0	1	30	62.9961	0	0	1	0	0	1	1	296.3	0.1	62.1905	0	1	4.51038	0	1
2205015041	2	6	1		11		60-69	0	2	2	1	1		1	1	0	0		66.4004	0	0	1
2205015051	1	1	0	68	4	0.71	60-69	1	2	1	1	0	87	1	0	0	1				0	1			0				91.5323	0	0
2205018081	1	5	0		0	0.9	60-69	2	2	2	1	1	90	1	0	0	0		78.3474	0	0	1	0	0	1	1			69.7261	0	1	12.5557	0
2205021091	2	2	0	66	0	1.22	60-69	2	2	1	0	1	87	1	0	0	1		66.9531	0	0	1	0	0	1	1			65.3854	0	1	6.38351	0
2205024121	1	1	0	65	3	0.68	60-69	2	2	1	0	0	97	0	0	0	1				0	1			0				96.118	0	0
2205028131	1	5	0	67	8	1.4	60-69	0	2	1	1	1	96	1	0	0	1	0.5	48.3424	1	0	1	0		3	2	186.3	0.01	40.7785	1	3	10.3409	0	0
2207304011	1	0	0	66	2	0.8	60-69	2	2	1	1	0	101	1	0	1	1	30			0	2			1		166.1	0.03	80.3116	0	1			0
2207309061	1	1	0	66	5	1.5	60-69	1	2	1	0	1	88	1	0	0	0				0	1			3				37.7726	1	3
2207309071	1	3	0	69	2	0.66	60-69	2	2	2	1	0	77	1	0	0	1		85.2196	0	0	1	1	0	0	0			94.4333	0	0	-4.18031	1
2207312101	1	0	0	66	4	0.98	60-69	1	2	2	0	1	90	0	0	0	0	0.5	59.4247	1	0	0	1	1	1	2	81.1	0.01	62.9528	0	1	-8.64367	1	0
2207312102	2	2	0	67	11	0.99	60-69	0	2	1	0	1	109	0	0	0	0	0.5	65.8904	0	0	0	1	0	1	1	142.9	0.02	83.4929	0	1	-12.9393	1	0
2214706052	1	7	1	70	2	0.73	70-79	2	2	2	1	1	88	0	0	1	1	30	68.7764	0	0	1	1	0	1	1	181.1	0.03	87.4369	0	1	-14.7789	1	0
2214718051	1	3	0		4	0.52	70-79	1	1	2	1	1		0	0	0	0		92.1599	0	0	0	1	0	0	0			98.1692	0	0	-2.69759	1
2214730051	2	4	0	79	4	1.62	70-79	1	1	1	1	1	77	1	0	0	0	100			0	1			3		154.8	0.38	42.9123	1	3			1
2300000421	1	0	0	86	4	1.38	80 e mais	1	1	1	1	0	91	1	1	1	0				0	2			3				37.0947	1	3
2300000466	1	7	1	86	11	0.67	80 e mais	0	1	2	1	0	91	1	0	0	0	0.5	80.2409	0	0	1	0	0	1	1	175.8	0.08	84.6514	0	1	-0.215724	0	0
2300000467	1	1	0	87	4	0.78	80 e mais	1	1	1	1	0	93	0	0	0	0				0	0			1				72.6527	0	1
2300000468	2	2	0	86	11	1.66	80 e mais	0	1	2	1	0	92	1	0	1	0	0.5	29.221	1	1	1	1		3	3	36.3	0.02	39.8991	1	3	-8.01863	1	0
2300000469	2	6	1	87	3	1.4	80 e mais	2	1	2	0	1	89	1	0	1	0	0.5			0	1			2		105.6	0.03	48.645	1	2			1
2300000470	1	1	0		4		80 e mais	1	1	1	0	0		0	0	0	0				0	0
2314900253	2	2	0	85	2	1.47	80 e mais	2	1	1	0	1	93	0	0	0	0	30			1	0			2		74.8	0.02	46.4529	1	2			0
2314901091	2	0	0	74	8	0.87	70-79	0	1	2	1	1	94	0	0	0	0	30	70.8854	0	1	0	1	0	0	1	67.5	0.02	90.5441	0	0	-9.57697	1	0
2314901092	1	3	0	70	4	0.41	70-79	1	1	2	1	1	81	1	0	0	0	0.5	90.381	0	0	1	1	0	0	0	42	0	105.258	0	0	-11.5958	1	0
2314901101	2	3	0	78	1	1.28	70-79	2	1	2	1	1	92	1	0	0	1	0.5	49.7417	1	0	1	1		2	2	140.7	0.03	57.286	1	2	-3.11556	1	0
2314901102	1	11	1	73	3	0.58	70-79	2	2	1	1	1	84	0	0	1	1	0.5	87.4998	0	0	1	1	0	0	0	93.4	0.01	95.0266	0	0	-3.48065	1	1
2314905062	1	0	0	75	3	1.16	70-79	2	2	2	1	0	94	1	0	0	1	0.5	46.3038	1	1	1	0		2	2	86.8	0.01	48.9247	1	2	0.541789	0	0
2314909071	1	0	0		2		70-79	2	1	1	0	1		0	0	0	0		90.7237	0	0	0
2314909101	2	6	1	78	0	0.9	70-79	2	1	2	0	1	83	1	0	0	1	0.5			0	1			1		186.1	0.03	87.9652	0	1			0
2314909102	1	2	0	74	0	1.45	70-79	2	2	2	1	1	98	1	0	1	1	0	31.9168	1	1	2	1		3	3	83.9	0.02	37.4314	1	3	-3.35456	1	0
2314914081	1	3	0	72	4	0.78	70-79	1	1	1	0	0	112	0	0	0	0	0.5	59.1328	1	0	0	1	0	1	1	145.3	0.08	79.7566	0	1	-16.763	1	0
2314918031	1	0	0	70	0	0.66	70-79	2	2	2	1	0		1	1	0	0				0	1			0				93.8478	0	0
2314918061	1	4	0	82	4	1.68	80 e mais	1	2	3	1	1	135	1	1	1	1				0	2			3				30.0331	1	3
2314923021	1	9	1	76	4	0.73	70-79	1	1	3	1	1	85	1	0	0	1	0.5			1	1			1		132.6	0.01	84.7597	0	1			1
2314923071	2			85	0	0.71	80 e mais	2	2		0	0	74	1	0	0	0	30			0	1			0		39.7	0.16	89.9092	0	0			1
2314923072	1	4	0	80	3	0.61	80 e mais	2	2	1	1	1	87	1	0	1	1	0.5	74.4799	0	0	2	1	0	1	1	141.9	0.05	89.322	0	1	-9.67316	1	0
2314923081	2	1	0	75	3	1.61	70-79	2	2	2	1	0	165	1	1	1	1	0.5	36.2766	1	0	2	1		3	3	62.9	0.01	44.3213	1	3	-4.90797	1	0
2314923091	1	1	0	77	3	1.08	70-79	2	1	3	1	0	113	1	1	0	1		81.5468	0	0	2	0		2	1			52.6463	1	2	33.5993	0
2314927011	1	9	1	82	0	1.42	80 e mais	2	1	1	1	1	117	1	1	0	1	0	26.8174	1	0	2	1		3	4	204.5	0.05	36.9765	1	3	-8.27352	1	0
2314927031	2	2	0	83	8	1.06	80 e mais	0	1	1	0	0	82	1	0	0	1	0.5	74.4794	0	1	1	0	0	1	1	109.2	0.04	69.6352	0	1	10.9286	0	0
2314936052	1	10	1	72	1	0.69	70-79	2	2	2	1	1	72	0	0	0	0	30	59.0249	1	0	0	1	0	0	1	108.8	0.04	91.7	0	0	-29.097	1	0
2605908011	2	5	0	63	15	0.77	60-69	0	2	2	1	1	95	1	0	0	0	0.5	82.6193	0	0	1	1	0	0	1	55.1	0.01	100.597	0	0	-12.2979	1	0
2605908021	1	3	0	63	11	0.83	60-69	0	3	1	0	1	79	0	0	0	0	0.5	90.6702	0	1	0	0	0	1	0	117.3	0.06	78.7765	0	1	16.2459	0	0
2605909021	2	1	0	65	15	0.95	60-69	0	2	2	0	1	87	1	0	1	0				0	1			1				88.8271	0	1
2605913011	1	2	0	66	8		60-69	0	1	1	0	0		0	1	0	0				1	1
2605915011	1	2	0	66	12	0.9	60-69	0	1	1	0	1	84	1	0	1	0	0.5	54.4476	1	1	1	1	1	1	2	91.8	0.02	69.7261	0	1	-12.2382	1	0
2605916011	1	0	0	66	11	0.84	60-69	0	1	1	0	0	76	0	0	0	0	0.5	70.3402	0	1	0	1	0	1	1	56.1	0.01	76.217	0	1	-1.26414	1	0
2609404021	2	9	1	84	2	1.14	80 e mais	2	1	3	1	1	94	1	0	1	1	0.5	66.3117	0	0	2	0	0	1	1	266.8	0.09	63.4175	0	1	8.52572	0	0
2609409011	1	6	1	74	14	0.63	70-79	0	1	2	1	0		1	1	0	0	0.5			1	1			0		59.5	0.05	92.574	0	0			0
2609409051	1	0	0	72	6	0.77	70-79	1	1	1	1	0	107	1	0	0	1	0	80.7632	0	0	1	0	0	1	1	119.6	0.01	81.0012	0	1	5.54844	0	0
2609420091	1				0	1.09	80 e mais	2	1		0	0	98	0	0	0	0				0	0			2				48.9276	1	2
2610603011	1	5	0	64	15	0.82	60-69	0	1	2	0	1	85	0	0	0	0	0	61.9604	0	0	0	1	0	1	1	186.4	0	79.4351	0	1	-14.0723	1	0
2610615011	1	1	0	68	11	0.65	60-69	0	1	1	0	0	87	0	0	0	1	0.5	90.6378	0	1	1	1	0	0	0	46.2	0.02	95.3727	0	0	-1.11937	1	0
2700000356	1			97	0	0.8	80 e mais	2	1		0	0	69	1	0	0	1	0.5			0	1			1		42.5	0.21	66.642	0	1			1
2701300031	1			91	0	1.04	80 e mais	2	2	1	0	0	62	1	0	1	0	0.5			0	1			2		9.4	0.02	50.4919	1	2			1
2701310021	2	2	0	79	3	1.03	70-79	2	1	1	0	1	74	0	0	0	0	0.5			0	0			1		248.9	0.04	73.8916	0	1			0
2701310081	1	0	0	74	7	1.23	70-79	1	2	1	0	0	108	1	0	0	1	0.5	43.7806	1	0	1	0		2	2	79.4	0.02	45.8874	1	2	0.866316	0	1
2701314051	1	2	0	88	4	1.83	80 e mais	1	1	2	1	1	83	1	0	1	1	0	32.7773	1	1	2	0		4	3	64.1	0.07	26.111	1	4	9.40344	0	0
2701323051	1	9	1	80	0	0.81	80 e mais	2	2	3	1	1	91	1	0	1	1	0.5	72.2797	0	1	2	0	0	1	1	18.4	0.01	72.5254	0	1	4.58156	0	0
2701323081	1	2	0	89	0	0.72	80 e mais	2	2	1	0	0	82	1	0	0	1	30	56.4105	1	0	1	1	0	1	1	139.6	0.15	79.4813	0	1	-18.0859	1	0
2703000031	1	1	0	92	2	0.78	80 e mais	2	1	1	0	0	80	1	0	0	0		72.4468	0	0	1	0	0	1	1			70.8676	0	1	7.35613	0
2703000032	1	1	0	89	4	0.7	80 e mais	1	1	1	0	1	58	0	0	0	0	0	76.7134	0	1	0	1	0	1	1	71.3	0.04	82.2141	0	1	-0.467665	0	0
2703000089	1	4	0	94	4	1.02	80 e mais	1	1	2	0	0	71	0	0	0	0	0.5			0	0			2		141.6	0.1	50.727	1	2			0
2703003082	1	6	1	79	4	0.84	70-79	1	1	2	0	1		1	0	0	0	0.5			1	1			1		63.8	0.04	70.2974	0	1			0
2703011051	1	5	0	77	4	0.83	70-79	1	2	1	0	1	175	0	1	0	0	0.5	83.4347	0	1	1	0	0	1	1	97.2	0.03	72.2075	0	1	15.8732	0	0
2703011101	2	1	0	83	2	1.09	80 e mais	2	3	2	1	0	104	1	0	0	1	0.5	50.1293	1	1	1	1	1	1	2	110.6	0.07	66.9242	0	1	-12.4055	1	0
2703016011	1	2	0	83	11	0.7	80 e mais	0	1	1	0	1	77	0	0	0	0				1	0			1				85.34	0	1
2703016071	1	6	1	71	4	0.76	70-79	1	1	1	0	1	82	1	0	0	1	0	77.0173	0	1	1	1	0	1	1	59.4	0.02	82.7951	0	1	-1.24915	1	0
2703016092	1	2	0	82	1	1.63	80 e mais	2	1	1	0	0	78	1	1	0	1	0.5			1	2			3		23.1	0.02	31.142	1	3			0
2703020051	2			83	4	1.09	80 e mais	1	2		0	0	86	1	0	0	0				0	1			1				66.9242	0	1
2703020052	1	4	0	79	4	0.84	80 e mais	1	2	2	1	1	64	1	0	0	1	0.5			0	1			1		68.8	0.03	69.8615	0	1			0
2703020062	1	0	0	79	3	0.8	70-79	2	3	2	0	0	74	0	0	0	0				1	0			1				74.536	0	1
2703033011	1	1	0	75	4	1.01	70-79	1	1	1	0	1	107	0	0	1	1	0	49.6464	1	0	1	1		2	2	321.8	0.03	57.7687	1	2	-4.92342	1	0
2703033091	1			95	4	0.93	80 e mais	1	1	1	0	0	89	0	0	0	0				0	0			2				56.322	1	2
2709400011	1	1	0	67	15	0.92	60-69	0	3	1	0	0	81	0	0	0	0	0.5	62.8569	0	1	0	1	0	1	1	31.4	0.01	67.9111	0	1	-0.794111	1	0
2709400021	2	1	0		5	0.93	60-69	1	2	1	0	0	89	1	0	0	0	30	58.153	1	1	1	1	0	0	1	96.2	0.01	91.6928	0	0	-29.3599	1	0
2709400071	1	5	0	66	8	0.91	60-69	0	2	1	0	1	85	1	0	0	0	0			1	1			1		37.5	0	69.2369	0	1			0
2709400101	2	6	1	66	15	1.03	60-69	0	1	2	1	1	75	0	0	0	0	0	85.4684	0	1	0	0	0	1	0	77.2	0	80.114	0	1	11.8175	0	0
2716401501	2	3	0	62	4	0.94	60-69	1	2	1	0	1		0	0	0	1				0	1			0				91.6565	0	0
2716402801	1	1	0	64	6	0.6	60-69	1	2	1	0	1	118	1	0	0	1	0	99.1512	0	1	1	0	0	0	0	49.7	0.02	99.0615	0	0	1.90645	0	0
2716403701	1	2	0	64	0	0.66	60-69	2	2	1	0	1	85	1	0	0	1	30	90.2574	0	1	1	1	0	0	0	132.2	0.03	97.416	0	0	-2.73729	1	0
2716403702	2	4	0	60	2	1.1	60-69	2	2	3	0	1	109	1	1	0	1		77.206	0	1	2	0	0	1	1			76.8507	0	1	5.22126	0
2716406101	2	0	0	62	4	0.96	60-69	1	2	1	0	0	102	0	0	0	1	0	92.8331	0	0	1	0	0	1	0	147.1	0.03	89.3699	0	1	8.23458	0	0
2716407801	2	11	1	60	6	0.83	60-69	1	2	2	0	1	189	1	1	0	1	30	101.351	0	0	2	0	0	0	0	194.1	0.31	100.195	0	0	4.06772	0	0
2716410201	2	6	1	63	11	0.86	60-69	0	1	1	0	0	124	1	1	0	1	0.5	89.0376	0	1	2	1	0	0	0	345.2	0.04	97.2943	0	0	-2.72132	1	0
2716410202	1	2	0	61	11	0.83	60-69	0	1	1	0	0	89	0	0	0	0	0	74.2619	0	0	0	1	0	1	1	90.7	0.01	79.7625	0	1	-1.95979	1	1
2716410601	1	1	0	63	8	0.92	60-69	0	2	1	0	0	109	0	1	0	0	0	58.9215	1	1	1	1	0	1	1	113.6	0.02	69.6217	0	1	-7.43124	1	0
2716411201	1	5	0	60	10	0.96	60-69	0	2	2	0	0	95	0	0	1	0	30	53.8034	1	0	1	1	1	1	2	376.8	0.04	67.4012	0	1	-10.3217	1	0
2716411701	1	2	0	60	19	0.95	60-69	0	1	1	0	0	84	1	0	0	1		65.8756	0	1	1	0	0	1	1			68.2535	0	1	0.936578	0
2716414201	1	2	0	64	5	0.71	60-69	1	2	1	0	0	100	1	1	0	1	30	79.1794	0	1	2	1	0	0	1	118	0.09	94.4233	0	0	-11.3818	1	0
2716415001	2	8	1	62	4	1.6	60-69	1	3	1	0	1	94	1	0	0	0	0			0	1			2		105.3	0.02	48.4142	1	2			0
2716415201	1	2	0	62	0	0.86	60-69	2	2	3	0	0	142	0	1	0	1	0.5	54.7291	1	0	1	1	1	1	2	208.7	0.06	75.9614	0	1	-18.3087	1	0
2716415202	2	1	0	63	11	1.18	60-69	0	2	2	0	1	120	1	1	1	1	0	57.9556	1	0	2	1	0	1	1	103.1	0.02	69.3358	0	1	-7.41345	1	0
2716415601	2	2	0	61	11	0.97	60-69	0	1	1	0	0	87	1	0	0	1	0.5	63.4922	0	0	1	1	0	1	1	117.6	0.02	88.8161	0	1	-21.0274	1	0
2716416301	1	11	1	62	1	0.91	60-69	2	1	3	1	1		0	0	0	0	0.5	84.6963	0	1	0	0	0	1	1	93.5	0.02	70.9809	0	1	17.757	0	0
2716418301	2	5	0	60	1	1.14	60-69	2	2	1	0	1	81	1	0	1	1	0	60.9352	0	1	2	1	0	1	1	212.7	0.05	73.6263	0	1	-8.70178	1	0
2910309021	2	7	1	90	1	1.01	80 e mais	2	1	2	0	1	67	0	0	0	0	0.5			0	0			1		133.4	0.02	70.6485	0	1			0
2910309041	2	0	0	81	3	1.04	80 e mais	2	1	2	1	0	82	1	0	0	0	0	76.6425	0	0	1	0	0	1	1	110.6	0.02	72.1369	0	1	10.5241	0	0
2910309042	1	0	0	78	0	0.97	70-79	2	1	3	1	0	78	0	0	0	0	0.5	53.9223	1	0	0	1	1	1	2	91.4	0.02	59.5181	0	1	-1.82232	1	0
2910309062	1	2	0	76	0	0.77	70-79	2	1	2	1	1	120	1	1	1	1	0.5			1	2			1		89.4	0.07	79.5039	0	1			0
2910320091	2	0	0	87	6	2.32	80 e mais	1	1	2	1	0	211	1	1	1	0				1	2			4				26.5342	1	4
2910320092	1	2	0	81	4	0.63	80 e mais	1	2	2	1	1	290	0	1	1	1				0	2			1				89.1832	0	1
2910323051	1	8	1	78	4	0.9	70-79	1	2	3	1	1	93	1	0	0	1	0.5	63.2921	0	0	1	0	0	1	1	95	0.02	65.1155	0	1	2.48776	0	0
2910327021	1	2	0	73	4	0.86	70-79	1	1	1	0	0	84	1	0	0	1		65.446	0	0	1	1	0	1	1			70.4987	0	1	-0.760213	1
2910327031	2	0	0	70	11	0.66	70-79	0	1	2	0	1	115	1	1	0	1	0.5	83.5072	0	1	2	1	0	0	0	81.1	0.01	100.901	0	0	-11.2286	1	0
2915601011	1	0	0	68	4	0.73	60-69	1	2	1	1	0	94	1	0	1	0	0.5	75.9503	0	0	1	1	0	1	1	43.6	0.01	89.0836	0	1	-10.537	1	0
2915601021	1	1	0	68	4	0.82	60-69	1	1	1	0	1	92	1	0	1	1	0.5	59.4641	1	0	2	1	0	1	1	9.1	0.01	77.4834	0	1	-14.531	1	0
2915601031	1	0	0	66	15	0.83	60-69	0	2	2	0	0	220	0	1	0	0	0	38.124	1	0	1	1	1	1	3	76.9	0	77.3203	0	1	-36.5985	1	0
2915604051	1	4	0		4	0.82	60-69	1	2	2	0	1	83	1	0	0	0		68.2873	0	1	1	1	0	1	1			78.4532	0	1	-6.6268	1
2915604061	1	6	1	64	3	0.61	60-69	2	2	1	1	1		1	0	0	1	0.5	67.9118	0	0	1	1	0	0	1	79	0.04	98.6676	0	0	-26.9442	1	1
2915605071	1	0	0	65	4	0.88	60-69	1	1	1	1	0	77	1	0	0	0	0.5	69.2039	0	1	1	0	0	1	1	103.9	0.01	72.0789	0	1	0.762721	0	0
2915605072	2	1	0	65	5	1.03	60-69	1	2	1	0	0	73	1	1	0	1	0	81.6698	0	1	2	0	0	1	1	56.3	0.01	80.6138	0	1	6.59405	0	0
2915605081	1	0	0	68	4	0.84	60-69	1	1	3	1	0	73	1	0	0	0	0	64.3678	0	0	1	1	0	1	1	28.7	0.01	75.2749	0	1	-7.19604	1	0
2915607091	1	0	0	66	4	1.07	60-69	1	1	1	0	0	88	1	0	0	0	0.5	47.4543	1	1	1	1		2	2	119.8	0.02	57.0068	1	2	-6.84968	1	0
2915607111	2	0	0	68	4	0.91	60-69	1	1	1	0	0	94	0	0	0	0	0.5			1	0			0		49.8	0.01	91.8039	0	0			0
2915607121	2	2	0	64	3	1.08	60-69	2	2	1	0	1	86	1	0	0	1		70.771	0	1	1	1	0	1	1			76.1562	0	1	-0.65711	1
3016500287	1	3	0	92	0	0.85	80 e mais	2	1	1	1	1	91	1	0	0	1	0.5			0	1			1		88.1	0.08	64.322	0	1			0
3016502071	2	1	0	82	2	1.55	80 e mais	2	1	2	0	0	153	1	1	0	1	0.5	26.8962	1	0	2	1		3	4	96.5	0.03	44.4118	1	3	-15.0126	1	0
3016502082	1	10	1	83	0	0.69	80 e mais	2	1	2	1	1	77	1	0	0	1	300			0	1			1		311.3	0.21	85.6364	0	1			0
3016507061	1	3	0	82	2	0.56	80 e mais	2	2	1	0	0	81	1	0	0	0	0.5	82.4514	0	0	1	1	0	0	1	121.9	0.02	90.6168	0	0	-4.59098	1	0
3016513061	2	1	0	74	4	1.58	70-79	1	1	2	0	1	98	1	0	1	1	0.5	29.7586	1	0	2	1		2	3	77.1	0.06	45.3331	1	2	-12.9815	1	0
3016523031	2	2	0	76	4	1.53	70-79	1	2	2	0	0	83	1	0	0	0	0			0	1			2		155.2	0.03	46.5342	1	2			0
3016523032	1	3	0	76	8	0.93	70-79	0		3	0	1	96	0	0	0	0	0.5	49.2034	1	0	0	1	1	1	2	123.5	0.02	63.3866	0	1	-10.5976	1	0
3016523092	1	3	0	72	5	1.1	70-79	1	1	1	0	0	100	1	0	0	1	0.5	35.1681	1	1	1	1		2	3	56.1	0.01	53.1263	1	2	-15.5363	1	0
3016523111	1	2	0	73	0	0.9	70-79	2	1	2	1	1	134	1	1	0	1	0.5	70.4095	0	0	2	0	0	1	1	131.3	0.02	67.1721	0	1	7.82888	0	0
3016528021	1	3	0	80	0	0.75	80 e mais	2		2	0	0		1	0	0	1	0.5			0	1			1		54.5	0.02	80.0386	0	1			1
3016528081	1	6	1	83	0	0.87	80 e mais	2	1	3	1	1	66	1	1	0	1	0.5	54.0509	1	0	2	1	1	1	2	70.9	0.02	65.7426	0	1	-7.66462	1	0
3026402801	1	1	0	61	11	0.74	60-69	0	1	1	0	0	101	0	0	0	1	30	85.2438	0	1	1	1	0	0	1	95.5	0.02	91.5407	0	0	-2.24918	1	0
3026410901	2	2	0	61	3		60-69	2	2	1	0	0		0	0	0	1				1	1
3026412401	2	1	0	61	11	0.91	60-69	0	1	1	0	0	115	0	0	0	1	0	95.5266	0	0	1	0	0	0	0	106.5	0.02	95.8889	0	0	3.85779	0	0
3026421401	2	2	0	60		0.94	60-69		2	1	0	0	88	1	0	0	0	0.5			0	1			0		252.9	0.04	92.8037	0	0			0
3026422901	1	3	0	60	11	0.89	60-69	0	1	3	1	1	108	1	1	0	1	30			0	2			1		272.2	0.1	73.8117	0	1			0
3026502501	1	4	0	62	4	1.13	60-69	1	2	1	0	1	107	1	0	0	1	0.5	57.5278	1	1	1	0		2	1	76.1	0.11	54.739	1	2	5.63734	0	0
3103405011	2	4	0		3	0.97	60-69	2	2	2	1	0	77	1	0	0	0	100			0	1			1		246.8	1.29	85.563	0	1			1
3103405021	2	1	0	67	3	0.88	60-69	2	2	1	0	0	82	1	0	0	0	0.5	92.4693	0	1	1	0	0	0	0	191.5	0.03	94.2472	0	0	2.41878	0	0
3103413061	2	1	0	66	4	1.17	60-69	1	2	1	1	0	113	1	1	0	1	30			0	2			1		145.9	0.02	68.3264	0	1			0
3103416071	1	7	1	65	0	0.78	60-69	2	2	2	1	1	70	1	0	0	1	0.5	89.2322	0	0	1	0	0	1	0	327.9	0.28	82.789	0	1	11.5284	0	0
3505720052	1	2	0		8		70-79	0	2	1	1	0		1	0	0	0				0	1
3505731061	1	4	0		3	0.66	70-79	2	1	3	1	0	109	1	1	1	0	0	61.6988	0	1	2	1	0	0	1	41.8	0.01	91.5419	0	0	-25.9567	1	0
3505731091	1	1	0	77	5	1.37	70-79	1	1	1	0	0	71	1	0	0	0		33.6508	1	1	1	1		3	3			39.5741	1	3	-3.43847	1
3505737011	1	3	0	76	4	0.4	70-79	1	1	2	1	1	86	0	0	0	0				1	0			0				101.375	0	0
3505742072	1	6	1	74	4	0.79	70-79	1	1	2	1	0	73	0	0	1	0	0	57.0159	1	0	1	1	0	1	1	81.5	0.02	78.0597	0	1	-17.4131	1	1
3705700124	1			95	3	1.41	80 e mais	2	2		0	0		1	0	1	0	1000			0	1			3		110.9	2.13	34.1818	1	3			1
3705700136	2	5	0	89	1	1.22	80 e mais	2	1	2	0	0	79	0	0	0	1	0.5	51.3689	1	1	1	1		2	2	112.8	0.03	56.6706	1	2	-0.0690625	0	0
3705700138	1	4	0	86	4	1.05	80 e mais	1	1	2	1	1	66	1	0	0	0	0.5			0	1			2		117.9	0.06	51.492	1	2			0
3705700151	1			88	0	0.54	80 e mais	2			0	0	114	1	1	0	1	100			0	2			1		215.7	0.17	88.0662	0	1			0
3705703051	2	2	0	72	2	1.1	70-79	2	1	1	1	0	61	0	0	0	1	0.5			0	1			1		238.5	0.05	71.324	0	1			0
3705708011	1	2	0	72	2	0.74	70-79	2	2	1	0	0	88	0	0	0	0		55.5862	1	1	0	1	1	1	2			82.3563	0	1	-23.1995	1
3705708071	2	2	0	70	3		70-79	2	2	1	0	1		1	1	1	0				1	2
3705708102	1	7	1	70	4	1.56	70-79	1	1	1	0	1	99	1	0	0	0	0.5	38.5405	1	1	1	0		3	3	82.1	0.03	35.1506	1	3	6.11187	0	0
3705714051	2	3	0	72	4	1.03	70-79	1	1	2	1	1	73	1	0	0	1	0.5	75.5695	0	1	1	0	0	1	1	115.4	0.03	77.1795	0	1	4.23019	0	1
3705714091	1	7	1	86	2	1.28	80 e mais	2	2	2	1	1	81	1	0	1	1	0	42.4513	1	0	2	0		3	2	50.3	0.02	40.599	1	3	5.10646	0	0
3705725051	1	1	0	76	2	0.99	70-79	2	1	2	1	1	95	1	0	0	1				0	1			2				58.8051	1	2
3705730041	1	2	0	74	2	0.66	70-79	2	1	2	1	0	79	0	0	0	1	0.5	75.8122	0	1	1	1	0	0	1	86.5	0.06	91.5419	0	0	-11.004	1	0
3705741051	1	9	1	78	0	0.94	70-79	2	2	3	0	0	122	1	1	0	0		75.805	0	0	1	0	0	1	1			61.4215	0	1	19.2242	0
3709100011	1	0	0	66	11	0.84	60-69	0	2	1	0	0	86	1	0	0	0				0	1			1				75.7445	0	1
3709100021	1	4	0	68	2	0.67	60-69	2	1	1	0	1	85	1	0	0	0	0.5	64.3381	0	0	1	1	0	0	1	463.1	0.19	94.6787	0	0	-26.5998	1	0
3709100051	1	5	0	67	4	0.66	60-69	1	2	2	1	0	68	1	0	1	0	0.5	76.0553	0	0	1	1	0	0	1	116.1	0.02	95.6152	0	0	-15.3611	1	0
3709100071	1	1	0	68	1	0.79	60-69	2	2	2	0	1		1	1	0	0	30	65.3021	0	0	1	1	0	1	1	111.3	0.03	81.0275	0	1	-12.0193	1	1
3709100081	1	3	0	68	0	0.87	60-69	2	2	3	1	1	84	0	0	0	0	30	62.5843	0	0	0	1	0	1	1	208.8	0.04	71.7234	0	1	-5.43611	1	0
3709100091	1	8	1	67	0	0.77	60-69	2	2	2	1	0	87	0	0	0	1	0.5			0	1			1		75.3	0.02	84.0809	0	1			1
3709100101	1	2	0	67	0	0.6	60-69	2	1	2	1	0	86	1	1	0	0	0.5	66.7708	0	0	1	1	0	0	1	81.3	0.01	97.8369	0	0	-27.4393	1	0
3709100131	1	1	0	67	0	0.72	60-69	2	2	2	1	0	95	1	1	1	1	0			0	2			0		34.4	0.02	91.1354	0	0			0
3709100171	2	0	0	68	4	0.76	60-69	1	2	1	0	0	105	1	0	0	1				0	1			0				97.9029	0	0
3711712071	1	1	0	85	3	0.94	80 e mais	2	2	1	0	1	90	1	0	0	0	0.5	52.8765	1	1	1	1		2	2	58.3	0.03	59.1718	1	2	-2.88665	1	0
3711727081	2			72	1	0.94	70-79	2	2	3	0	0	146	1	1	0	1	0.5	70.9665	0	0	2	1	0	1	1	113.1	0.03	85.5958	0	1	-9.47292	1	1
3711727101	2			73	2	1.06	70-79	2			0	0	53	0	0	0	1	0.5	53.3135	1	0	1	1	1	1	2	128.8	0.03	73.6441	0	1	-16.1749	1	0
3711732011	1	6	1	71	4	0.75	70-79	1	1	2	1	1	82	1	0	0	1	0.5	77.1908	0	1	1	1	0	1	1	78.5	0.19	84.6464	0	1	-3.10044	1	1
3711732031	1	8	1	74	0	1.04	70-79	2	2	2	1	1	73	1	0	1	0	0.5	46.1777	1	1	1	1		2	2	73.1	0.02	56.1228	1	2	-6.87576	1	0
3711732051	1	0	0	83	1	0.9	80 e mais	2	2	2	1	0	79	1	0	0	1	30			0	1			1		210.2	0.09	63.5156	0	1			0
3720300031	2	0	0	65	0	0.88	60-69	2	2	3	1	0	99	1	0	0	1	0	71.8592	0	0	1	1	0	0	1	153.4	0.02	94.8351	0	0	-18.0693	1	0
3720300032	1	1	0	66	2	0.72	60-69	2	2	2	1	0	93	1	0	0	1	0	69.7262	0	0	1	1	0	0	1	68.4	0.02	91.1354	0	0	-17.7101	1	0
3720300041	1	0	0	66	1	0.8	60-69	2	2	1	1	0		1	1	0	1		55.7806	1	0	2	1	1	1	2			80.3116	0	1	-21.4549	1
3720300051	2	2	0	64	4	0.97	60-69	1	2	2	1	0	75	0	0	0	0		58.7815	1	0	0	1	0	1	1			86.6339	0	1	-23.4767	1
3720300061	2	1	0	68	0	1.01	60-69	2	1	2	1	0	86	0	0	0	0	0.5			0	0			1		73.1	0.01	81.0075	0	1			0
3720300071	1	0	0	69	4	0.86	60-69	1	2	2	1	0	82	0	0	0	0		57.5982	1	0	0	1	0	1	1			72.7254	0	1	-11.7081	1
3720300091	1	1	0	64	0	0.77	60-69	2	2	2	1	1	75	1	0	0	1	0	82.6463	0	0	1	0	0	1	1	124.4	0.02	85.1333	0	1	1.4243	0	0
3720300101	1	5	0	64	0	0.66	60-69	2	2	1	1	0	72	1	0	0	1	0	70.8	0	0	1	1	0	0	1	35	0.03	96.812	0	0	-22.4676	1	0
3720300102	2	2	0	68	0	1.19	60-69	2	2	1	1	0	99	1	0	0	1	300			0	1			1		125.3	0.02	66.5357	0	1			0
3720300111	2	0	0	67	0	0.86	60-69	2	2	1	1	0	76	0	0	0	1		82.4747	0	0	1	1	0	0	1			94.3154	0	0	-6.48184	1
3720300121	1	0	0	65	0	0.84	60-69	2	2	3	1	0	96	1	0	1	1	0.5	34.4618	1	0	2	1	1	1	3	246.3	0.06	76.6925	0	1	-40.429	1	0
3720300122	2	1	0	66	1	0.98	60-69	2	2	2	1	0	117	1	0	0	1	0.5	59.8959	1	1	1	1	0	1	1	132.1	0.04	85.0436	0	1	-22.6038	1	0
3720300141	1	1	0	68	2	0.67	60-69	2	2	1	0	0	86	1	0	0	0	0.5	82.9128	0	0	1	1	0	0	1	152.2	0.03	94.0917	0	0	-6.8387	1	0
3720300151	2	5	0	68	1	0.98	60-69	2	2	2	1	0	84	1	0	0	1	0			0	1			1		129.9	0.02	83.4716	0	1			0
3720300152	1	3	0	65	0	1.01	60-69	2	2	2	1	0	117	1	1	1	1	100			1	2			1		213.2	0.4	61.4756	0	1			0
3720300161	2	4	0	65	0	0.96	60-69	2	1	1	1	0	76	1	0	0	1	0.5	76.7587	0	1	1	1	0	1	1	113.2	0.35	87.1741	0	1	-4.22004	1	1
3720300171	2	0	0	65	0	1.5	60-69	2	2	2	0	0	74	0	0	0	1	0	56.3226	1	0	1	0		2	1	67.8	0.01	51.3457	1	2	9.23826	0	0
3800000372	1	7	1	86	4	1.24	80 e mais	1	1	2	1	1	89	1	0	0	0	0.5			1	1			3		131.4	0.01	42.1756	1	3			0
3800000385	1	3	0	88	3	1.09	80 e mais	2	1	1	0	0		1	1	0	1	0.5			0	2			2		100.6	0.05	48.6243	1	2			0
3800000422	1	10	1	89	3	0.8	80 e mais	2	2	2	1	1	102	1	1	0	1		47.4648	1	0	2	1	1	1	2			70.0416	0	1	-18.7114	1
3800000429	1	5	0	96	0	1.52	80 e mais	2	2	2	1	1	88	1	0	1	0	0.5			0	1			3		104.5	0.21	30.0912	1	3			1
3800000448	1	3	0	87	1	1.08	80 e mais	2	2	2	1	1	86	1	0	1	1	0.5			0	2			2		104.1	0.07	49.1651	1	2			0
3800000496	1	7	1	90	0	1.05	80 e mais	2	2	3	1	1	149	1	1	0	1				1	2			2				49.9154	1	2
3800000497	1	2	0	90	3	0.71	80 e mais	2	2	2	1	0	77	1	0	1	0				0	1			1				80.3254	0	1
3800000540	2			93	4	1.09	80 e mais	1			0	0	79	1	0	0	1				0	1			1				63.2811	0	1
3808800017	2			90	1	0.78	80 e mais	2	1	2	0	0	145	1	1	0	1				0	2			1				84.1909	0	1
3808800070	2	4	0	86	0	1.06	80 e mais	2	1	2	1	1	82	1	0	0	1	0.5	77.1136	0	0	1	0	0	1	1	177.8	0.05	68.348	0	1	14.3728	0	0
3808809022	2	1	0	74	4	1.31	70-79	1	2	2	1	0	194	1	1	0	0	0.5			0	1			2		53.8	0.06	57.1188	1	2			0
3808809062	1	6	1	93	0	0.93	80 e mais	2	2	2	1	1	86	1	0	0	0	0.5			0	1			2		103.1	0.03	53.5883	1	2			0
3808812011	1	10	1	86	2	0.72	80 e mais	2	1	1	0	0	79	0	0	0	1	0.5	79.8124	0	0	1	0	0	1	1	84.7	0.04	80.4761	0	1	3.61239	0	0
3808815101	2	3	0	84	3	1	80 e mais	2	1	2	1	0	57	1	1	0	1	0.5			0	2			1		99.1	0.15	74.2155	0	1			0
3808824101	2	4	0	84	0	1.45	80 e mais	2	2	2	1	1	105	1	1	1	1	0.5			0	2			2		46.3	0.04	47.5174	1	2			0
3808824102	1	0	0	73	1	0.61	70-79	2	1	2	0	1	315	1	1	0	1	0	83.3509	0	1	2	1	0	0	1	58.8	0.06	93.8786	0	0	-5.53737	1	0
3808827101	1	3	0	73	3	1.52	70-79	2	1	2	1	1	128	1	1	1	1	0.5	36.6059	1	1	2	0		3	3	51.6	0.14	35.5932	1	3	3.49175	0	1
3834201401	1	3	0	64	16	0.77	60-69	0	1	2	0	1		1	0	0	0	0.5	38.5765	1	0	1	1	1	1	3	137.1	0.05	85.6644	0	1	-44.8859	1	0
3834202601	1	2	0	64	11	0.79	60-69	0	2	2	0	1	102	1	0	0	1	0.5			0	1			1		98.1	0.02	83.0686	0	1			0
3834203001	1	0	0	63	11	1.01	60-69	0	1	2	0	1	79	1	0	1	0	0.5			0	1			1		89.7	0.02	62.245	0	1			1
3834205401	1	1	0	64	8	0.48	60-69	0	1	2	1	1	88	1	0	0	0	30	93.9921	0	0	1	1	0	0	0	149.1	0.04	105.187	0	0	-8.16708	1	0
3834206401	1	1	0	62	4	0.83	60-69	1	1	1	0	0	89	0	0	0	0	0.5	84.428	0	0	0	0	0	1	1	216.1	0.04	79.2679	0	1	9.46997	0	1
3834207601	1	6	1	63	15	0.78	60-69	0	1	1	0	1	95	0	0	0	1				0	1			1				84.8744	0	1
3834208101	1	3	0	63	11	0.59	60-69	0	3	1	0	1	77	0	0	0	0		91.654	0	0	0	1	0	0	0			100.708	0	0	-5.33575	1
3834209301	1	11	1	63	4	0.87	60-69	1	2	1	0	1	93	0	0	0	1	0.5	77.3314	0	0	1	0	0	1	1	132.9	0.02	74.4504	0	1	6.57713	0	0
3834301001	1	8	1	61	4	1.11	60-69	1	2	2	0	1	81	1	0	0	0	0	41.0506	1	1	1	1		2	3	74.2	0.09	56.2736	1	2	-12.8738	1	0
3834301601	1	2	0	62	8		60-69	0	1	3	1	0		1	1	1	0				0	2
3834303201	1	1	0	61	10	0.53	60-69	0	2	1	0	0	96	0	0	0	1	0			1	1			0		242.2	0.01	104.639	0	0			0
3834304001	1	7	1	60	15	0.67	60-69	0	2	1	0	1	186	0	1	0	1	0.5	85.4769	0	0	1	1	0	0	1	164.8	0.06	99.5085	0	0	-10.217	1	0
3834305901	1	6	1	61	11	0.76	60-69	0	2	1	0	1	86	1	0	0	1	0	73.8531	0	1	1	1	0	1	1	45.6	0	88.6576	0	1	-11.3373	1	0
3834307601	1			64	7	0.94	60-69	1	1		0	0	89	1	0	0	0	0			0	1			1		158.7	0.04	67.4273	0	1			0
3834308401	1	0	0	64	4	0.8	60-69	1	1	2	0	1	142	0	1	0	1	0	73.4903	0	0	1	1	0	1	1	142.2	0.08	81.8241	0	1	-4.34072	1	0
3834309301	1	0	0	64	4	0.63	60-69	1	2	1	0	0	280	0	1	0	1	0.5	92.9758	0	0	1	1	0	0	0	92	0	98.5143	0	0	-2.27093	1	0
3834309302	2	1	0	63	4	1.14	60-69	1	2	2	0	1	102	1	0	0	1	0.5	59.1831	1	0	1	1	0	1	1	181.3	0.06	72.2653	0	1	-9.1522	1	0
3834311001	2	1	0	62	2	0.97	60-69	2	2	2	0	0		1	0	0	1	0	62.9886	0	0	1	1	0	1	1	176.1	0	88.2655	0	1	-21.3147	1	0
3834314601	2	2	0	63	10	1.38	60-69	0	1	1	0	0	86	1	0	1	1	0.5	47.3386	1	0	2	1		2	2	172	0	57.4594	1	2	-6.74837	1	0
3834317201	2	1	0	63	0	0.72	60-69	2	2	1	1	0	92	1	0	0	1	0.5	93.9182	0	0	1	1	0	0	0	239.4	0.02	102.658	0	0	-4.36248	1	0
3834317202	1	7	1	63	0	1.2	60-69	2	1	1	0	0	78	0	0	0	0	0.5			0	0			2		168.8	0.13	50.6142	1	2			1
3834318701	2	0	0	63	4	1.27	60-69	1	2	2	0	1	181	1	1	1	1	30			0	2			1		62.7	0	63.4821	0	1			0
3834319301	1	0	0	64	11	0.66	60-69	0	1	1	0	0	90	0	0	0	0	0	90.8727	0	0	0	1	0	0	0	51.7	0	97.416	0	0	-2.39354	1	0
3903105021	2	1	0		8	1.04	60-69	0	1	1	0	1	84	1	0	0	0				0	1			1				78.6995	0	1
3907100101	1	2	0	62	0	0.85	60-69	2	2	2	1	1	81	1	0	0	1	0			0	1			1		60.6	0.02	77.0351	0	1			0
3907102501	1	7	1	63	4	0.89	60-69	1	2	2	1	1	75	1	0	0	0	0	90.049	0	0	1	0	0	1	0	137	0.14	72.4473	0	1	22.1491	0	0
3907104501	1	8	1	64	3	0.76	60-69	2	1	2	1	1	98	1	0	0	1	0	55.6524	1	0	1	1	1	1	2	133.4	0.03	86.4792	0	1	-27.9087	1	0
3907109101	1	4	0	64	3	1.09	60-69	2	2	2	1	0	437	1	1	1	1		52.8334	1	0	2	1		2	2			56.4517	1	2	-0.77464	1
3907112701	2	6	1	63	0	0.93	60-69	2	2	1	1	0	96	1	0	0	0	0			0	1			0		124.2	0.02	92.2649	0	0			0
3907118901	1	0	0	61	4	0.86	60-69	1	2	1	0	0	92	1	0	0	1	0	78.6105	0	0	1	0	0	1	1	232.6	0.02	76.4353	0	1	6.11822	0	0
4202200282	1	3	0	87	2	1	80 e mais	2	1	2	1	1	83	1	0	1	0				0	1			2				54.2583	1	2
4202206101	1	0	0	85	2	0.56	80 e mais	2	1	2	1	0		1	1	1	1	0			0	2			1		200	0.01	88.9418	0	1			0
4202210011	2	1	0	71	4	0.74	70-79	1	1	2	1	1	141	0	1	0	1	0	75.2571	0	0	1	1	0	0	1	28.4	0	96.8702	0	0	-15.9649	1	0
4202213011	1	3	0	82	0	0.61	80 e mais	2	1	1	1	0	109	1	0	0	1		83.1001	0	0	1	1	0	1	1			88.7682	0	1	-1.29983	1
4202216071	2	5	0	80	3	0.87	80 e mais	2	1	3	1	0	63	0	0	0	1	0	81.5908	0	0	1	0	0	1	1	132.8	0	86.6868	0	1	0.163271	0	0
4202220051	1	1	0	73	0	0.68	70-79	2	2	1	0	0	83	1	0	0	1		81.4966	0	0	1	1	0	0	1			91.4527	0	0	-4.90308	1
4202230011	2	0	0	77	4	1.01	70-79	1	1	1	0	0	93	0	0	0	1	0.5			0	1			1		200.3	1.46	76.1229	0	1			1
4202230081	1	8	1	76	2	0.85	70-79	2	1	3	1	1	68	1	0	1	0	0.5			0	1			1		115.1	0.35	70.6113	0	1			1
4202230101	1	7	1	77	2	0.64	70-79	2	2	2	1	1	93	1	0	0	0	0			0	1			0		41	0	90.5186	0	0			1
4320503301	2	1	0	61	4		60-69	1	2	1	0	0		0	0	0	0		61.6687	0	1	0
4320505301	1	2	0	62	4	0.75	60-69	1	1	1	0	0	104	1	0	0	1	0.5	59.3388	1	1	1	1	0	0	1	79.3	0.02	89.5195	0	0	-26.941	1	0
4320512301	1	0	0	60	4		60-69	1	1	2	1	0		1	0	0	0				1	1
4320523701	1	1	0	61	1	1.16	60-69	2	2	1	0	1	98	1	0	0	0	0	52.8542	1	1	1	0		2	2	161.6	0.04	53.3756	1	2	2.1147	0	0
4320524101	1	10	1	64	4	0.5	60-69	1	1	3	1	1	86	0	0	0	0	0.5	84.731	0	0	0	1	0	0	1	53.4	0.02	104.157	0	0	-15.0734	1	0
4320529501	1	0	0	60	4	0.75	60-69	1	2	2	1	0	95	1	1	0	0	0.5	95.0882	0	1	1	0	0	0	0	95.7	0.01	90.64	0	0	7.8743	0	0
4320530501	1	0	0	62	4	0.79	60-69	1	1	2	0	0	103	1	0	0	1	0.5	80.5402	0	1	1	0	0	1	1	131.7	0.02	84.1083	0	1	0.497177	0	0
4320534501	1	1	0	60	3	1.03	60-69	2	1	1	0	0	102	0	0	0	1	0			1	1			1		121.6	0.02	61.9425	0	1			0
4320534502	2	0	0	62	4		60-69	1	2	1	0	0		0	0	0	0				0	0
4400901021	1	1	0	66	1	0.61	60-69	2	2	1	0	0	123	1	1	0	1	0.5	75.1212	0	1	2	1	0	0	1	87.7	0	98.6676	0	0	-19.8406	1	0
4400904031	2	3	0	66	4	0.94	60-69	1	2	2	0	0		1	1	0	1		46.2803	1	1	2	1	1	1	2			88.8502	0	1	-39.2957	1
4400908041	1	4	0	64	11	0.83	60-69	0	2	2	0	1	82	1	0	0	1	0.5			1	1			1		167.8	0.01	76.3645	0	1			0
4400908051	1	10	1	66	3	0.84	60-69	2	1	2	1	1	125	1	0	1	1	0.5			1	2			1		194.4	0.01	76.217	0	1			0
4400911061	1			65	0		60-69	2	2	3	0	0		1	1	1	0	30			0	2					161.1	0.03
4400911071	2	1	0	67	4	1	60-69	1	2	2	0	1	137	0	1	0	1	0.5	59.1904	1	0	1	1	0	1	1	200.9	0	82.492	0	1	-15.5718	1	0
4400911072	1	1	0	66	0	0.83	60-69	2	1	1	1	1	84	1	0	1	1	0.5	65.9382	0	1	2	1	0	1	1	61.1	0	76.8409	0	1	-7.40215	1	0
4401810041	1	3	0	81	1	1.03	80 e mais	2	2	2	0	0	72	1	0	0	1				0	1			2				54.3585	1	2
4401810081	1	2	0	71	0	0.98	70-79	2	2	2	0	0	117	1	1	1	1	0.5	24.2746	1	0	2	1	1	1	4	58.5	0.01	61.0253	0	1	-35.1172	1	0
4401810091	2	5	0	83	2	1.2	80 e mais	2	1	2	1	1	85	0	0	0	0				0	0			1				60.0037	0	1
4401810092	1	7	1	77	2	0.69	70-79	2	1	2	1	1	84	0	0	0	0		60.3863	0	1	0	1	0	1	1			88.8924	0	1	-24.5195	1
4401814011	2	8	1	78	4	0.93	70-79	1	2	3	1	1	102	1	1	1	1	0.5			0	2			1		72.1	0	84.0468	0	1			0
4401814071	2	1	0	79	0	1.33	70-79	2	2	2	0	0	69	1	0	1	0	0.5			0	1			2		114.9	0.02	54.3723	1	2			0
4401827051	2	6	1	80	0	1.04	80 e mais	2	2	1	1	1	82	1	0	1	1	0.5	63.4034	0	0	2	1	0	1	1	222.9	0.01	72.587	0	1	-3.81261	1	0
4401827052	1	6	1	81	1	0.94	80 e mais	2	2	2	0	1	81	1	0	0	0	0.5			0	1			1		73.1	0	60.6623	0	1			0
4401827071	2	0	0	84	4	1.23	80 e mais	1	2	1	1	1	83	0	0	1	0				0	1			2				57.5317	1	2
4401831022	1	9	1	74	0	0.98	70-79	2	2	2	1	1	87	1	0	0	1	30			0	1			1		145.2	0.12	60.2709	0	1			0
4512202011	2	2	0		21	1.04	60-69	0	1	1	0	0	85	0	0	0	0	0.5	85.3001	0	0	0	0	0	1	0	193.1	0.02	78.6995	0	1	12.3508	0	0
4512202012	1	0	0		17	0.88	60-69	0	1	1	0	0	78	0	0	0	0	0.5	87.7713	0	1	0	0	0	1	0	125.5	0.01	72.5285	0	1	19.9978	0	0
4512202051	2	3	0	68	16	1.77	60-69	0	1	1	1	1	90	1	0	0	1	0	50.7242	1	0	1	0		3	2	198.2	0.03	41.3183	1	3	13.1496	0	0
4512204031	2	1	0		19	0.84	60-69	0	1	1	1	1	89	0	0	0	0		86.9239	0	0	0	1	0	0	0			96.7769	0	0	-4.27189	1
4512205021	1	0	0	67	11	0.76	60-69	0	1	1	0	0	83	0	0	0	0	0.5	89.0036	0	0	0	0	0	1	0	21.6	0.01	85.4102	0	1	7.96738	0	0
4516601021	1	0	0		0	0.78	60-69	2	1	2	0	1	85	1	0	0	0		88.7236	0	1	1	0	0	1	0	123.8	0.04	84.3482	0	1	9.07885	0	0
4516601041	1	1	0	67	11	0.89	60-69	0	1	1	0	1	66	1	0	0	0	0.5	89.521	0	1	1	0	0	1	0	88.6	0.01	70.6672	0	1	23.0654	0	0
4600601061	2	1	0	76	3	1.17	70-79	2	1	2	1	1	86	1	0	0	1	0.5			0	1			1		43.3	0.01	64.2065	0	1			0
4600610031	1	4	0	72	1	0.97	70-79	2	2	2	1	1	90	1	0	0	0	0	55.2962	1	1	1	1	1	1	2	91.5	0.02	61.398	0	1	-2.60793	1	0
4600613031	1	1	0	80	0		80 e mais	2	1	2	0	0		1	1	0	0	0.5			0	1					48.7	0.12
4600622031	2	2	0	79	2	1.01	80 e mais	2	1	2	0	1	88	1	0	0	1	0.5	45.0848	1	0	1	1	1	1	2	73.1	0	75.1819	0	1	-26.3469	1	0
4600622032	1	1	0		0	0.73	80 e mais	2	2	1	0	1	91	1	0	1	0	0	76.8119	0	1	1	1	0	1	1	89.5	0.01	82.6772	0	1	-0.685445	1	1
4600622071	1	4	0	82	0	0.68	80 e mais	2	2	2	1	0		1	0	0	0	0			0	1			1		31.5	0.01	86.4744	0	1			1
4600624081	1	2	0	88	0	0.81	80 e mais	2	1	1	0	0	119	1	1	0	1	0			1	2			1		70.4	0.01	69.8689	0	1			0
4607200244	1	0	0	85	0	0.74	80 e mais	2	3	1	0	0	87	1	0	0	0	0.5	75.9685	0	1	1	0	0	1	1	52.4	0.03	78.359	0	1	2.8388	0	0
4607200295	2	3	0	85	0	1.3	80 e mais	2	2	2	1	0	70	0	0	0	0	0.5	52.3211	1	1	0	0		2	2	161.2	0.03	53.5009	1	2	3.59048	0	0
4607202031	1	1	0	78	0	0.65	70-79	2	1	2	1	0	159	1	1	0	0	0			0	1			1		34.4	0.01	89.0662	0	1			0
4607202052	1			89	0		80 e mais	2	1	1	0	0		1	1	0	1				0	2
4607206021	2	1	0	71	3	1.03	70-79	2	2	1	0	0	99	1	0	0	0	0.5	69.5785	0	0	1	1	0	1	1	308.9	0.04	77.661	0	1	-2.78139	1	0
4607206102	1	0	0	73	0	0.83	70-79	2	1	2	1	0	76	1	0	0	0	0.5	86.0321	0	0	1	0	0	1	0	113.9	0.06	74.0264	0	1	16.2731	0	1
4607213051	1	0	0	74	4	0.58	70-79	1	1	1	0	1	82	0	0	0	1	0.5	82.701	0	0	1	1	0	0	1	74.1	0.02	94.4374	0	0	-6.64387	1	1
4607213061	1	1	0	72	2	0.83	70-79	2	1	1	1	0	110	1	0	0	1	0.5	59.2797	1	0	1	1	0	1	1	194.6	0.05	74.4882	0	1	-11.4946	1	1
4607213071	1	2	0		4	0.85	80 e mais	1	3	2	1	1	62	1	1	0	0	0.5	43.2738	1	0	1	1	1	1	2	140.8	0.04	68.4494	0	1	-22.4747	1	0
4607213091	2	2	0	78	8	1.29	70-79	0	1	2	1	1	110	0	0	0	1	0	47.0977	1	0	1	1		2	2	116.7	0.03	56.7536	1	2	-5.88728	1	0
4607217021	2	2	0	81	4	1.28	80 e mais	1	1	1	1	1	84	1	0	0	0		23.0139	1	0	1	1		2	4			55.8785	1	2	-30.7791	1
4607217031	2	0	0	80	4	0.93	80 e mais	1	1	1	0	0	88	0	0	0	0	0.5			1	0			1		76.3	0.02	83.0079	0	1			0
4607217041	2	3	0	85	0	1.17	80 e mais	2	1	1	1	0	76	1	1	0	0	0			0	1			1		43.4	0.01	60.7113	0	1			0
4607217042	1	2	0	81	2	1.39	80 e mais	2	1	2	1	0	45	1	1	1	0	0.5			0	2			3		82.2	0.02	37.9362	1	3			0
4607221011	1			81	0	0.95	80 e mais	2	2		0	0		1	0	0	1	100	66.8621	0	0	1	0	0	1	1	132.2	0.42	59.8968	0	1	11.4639	0	1
4607224071	1	0	0	79	1	0.69	80 e mais	2	1	2	0	1	90	1	1	0	1		80.6255	0	0	2	1	0	1	1			87.2492	0	1	-2.29048	1
4607224081	2	1	0	70	3	0.66	70-79	2	2	2	0	0	85	1	0	0	1	0.5	53.0846	1	1	1	1	1	0	2	147.4	0.19	100.901	0	0	-43.6122	1	0
4607224111	2	1	0		4	1.01	70-79	1	2	1	0	0	113	0	0	0	0				0	0			1				78.0403	0	1
4607228101	2	1	0	75	1	1.17	70-79	2	1	2	1	1	100	1	0	0	0	0.5	53.6312	1	1	1	1	1	1	2	143.6	0	65.4157	0	1	-8.47113	1	0
4607228102	1	2	0	77	4	0.43	70-79	1	2	2	1	0	86	0	0	0	0	0.5	81.7525	0	0	0	1	0	0	1	50	0	99.6234	0	0	-12.8397	1	0
4616701041	2	1	0	73	3	1.38	70-79	2	2	2	0	1	129	1	1	1	1	300	65.716	0	0	2	0		2	1	50.8	0.5	53.9947	1	2	16.5947	0	1
4616704101	1	0	0	82	0	1.12	80 e mais	2	1	1	0	0	85	0	0	0	0	0.5	32.2226	1	0	0	1		2	3	102.2	0.03	48.855	1	2	-14.1155	1	0
4616715031	1	2	0	95	0	1.7	80 e mais	2	2	2	0	0	84	1	0	0	1	0			0	1			4		77.3	0.07	27.1405	1	4			0
4616718101	1	0	0	75	2	0.72	70-79	2	2	1	0	0	196	1	1		1	0.5	65.4951	0	0	2	1	0	1	1	211.2	0.03	86.712	0	1	-16.8505	1	0
4616721021	2	13	1	76	0	1.49	70-79	2	3	3	1	1	146	1	1	0	1	30	46.7814	1	0	2	0		2	2	193.5	0.07	48.337	1	2	2.24025	0	0
4616725011	2			85	1	1.22	80 e mais	2	2	1	0	0	79	1	0	0	1				1	1			2				58.4606	1	2
4616725012	1	1	0	79	4	1.32	70-79	1	1	2	1	1	68	1	1	1	1	0	35.1685	1	0	2	1		3	3	240.8	0.04	40.8682	1	3	-3.21486	1	1
4616725051	2	1	0	86	0	1.38	80 e mais	2	2	1	0	1	83	0	0	1	1	0			0	1			2		309.8	0.04	49.801	1	2			0
4616725052	1	0	0	82	4	0.81	80 e mais	1	1	1	0	0	78	1	0	0	1	0.5	59.8346	1	1	1	1	0	1	1	89.3	0.1	72.0757	0	1	-7.54836	1	0
4628400011	1	7	1	69	1	1.07	60-69	2	1	3	1	1	68	1	1	1	0	100			0	2			2		157.2	0.36	55.953	1	2			1
4628400051	1	3	0	66	1	0.74	60-69	2	1	1	1	0		0	0	0	0	0			0	0			1		37.2	0.03	88.7379	0	1			0
4628400061	1	0	0	68	3	0.74	60-69	2	1	1	0	0	76	0	0	0	1	0.5	86.1377	0	1	1	0	0	1	0	92.6	0.03	87.0976	0	1	4.03391	0	0
4635306101	1	12	1	61	3	0.71	60-69	2	2	2	1	1	89	1	1		1	0.5	88.1605	0	0	2	1	0	0	0	133	0.02	96.2016	0	0	-3.92549	1	0
4635306901	2			62	0	0.79	60-69	2	2		0	0	89	1	1	0	0	0			0	1			0		92.9	0.03	100.444	0	0			0
4635306902	1	7	1	62	1	2.53	60-69	2	2	1	0	1	74	1	0	0	1	300			1	1			4		71.4	0.81	20.8088	1	4			1
4635411501	1	2	0	64	2		60-69	2	2	2	0	0		1	0	0	0		89.8432	0	0	1
4635414501	1	5	0	63	2	0.79	60-69	2	2	2	0	1	83	1	1	0	1	0	78.4788	0	1	2	1	0	1	1	92.3	0.02	83.5868	0	1	-1.31109	1	0
4635414901	2	1	0	62	4	0.99	60-69	1	2	1	1	0	86	0	0	0	0	0.5			0	0			1		494.3	0.08	86.13	0	1			0
4635415501	2	7	1	61	4	0.73	60-69	1	2	2	1	1	81	1	1	0	0				1	1			0				103.511	0	0
4635417901	1	6	1	62	4	0.61	60-69	1	1	2	0	1	88	0	0	0	0		92.5144	0	0	0	1	0	0	0			100.526	0	0	-4.3141	1
4635418701	2	1	0	64	3	1.42	60-69	2	2	1	0	0	94	1	0	0	1	0.5			1	1			2		256.4	0.02	55.1784	1	2			0
4635507101	2	1	0	62	1		60-69	2	2	1	0	1		0	0	0	0				1	0
4635510701	1	3	0	61	3		60-69	2	1	2	0	1		0	0	0	1		102.381	0	0	1
4701300601	1	10	1	62	3	0.63	60-69	2	2	2	1	1	93	1	0	1	1	0.5	85.6963	0	0	2	1	0	0	0	116.4	0.02	99.7473	0	0	-9.5487	1	0
4701305201	1	6	1	64	4	0.78	60-69	1	2	2	1	1	107	1	0	1	1		73.2293	0	0	2	1	0	1	1	121.4	0.03	84.3482	0	1	-6.8648	1	0
4701305301	1	1	0	63	3	0.59	60-69	2	1	1	0	1	261	1	1	0	1		82.3515	0	0	2	1	0	0	1	174.8	0.03	100.708	0	0	-13.9298	1	0
4701305601	1	6	1	62	2	0.92	60-69	2	1	2	1	1	163	1	1	1	1	0	48.0359	1	0	2	1	1	1	2	13.8	0.02	70.0561	0	1	-19.3653	1	0
4701306701	1	4	0	64	0	1	60-69	2	2	2	1	1		1	0	1	0		47.9251	1	0	1	1	1	1	2	80.8	0.02	62.6021	0	1	-12.0241	1	0
4701307801	2	4	0	62	8	0.79	60-69	0	1	2	1	0	103	1	1	1	1		97.0608	0	0	2	0	0	0	0	93.1	0.01	100.444	0	0	0.316181	0	0
4701309701	1	4	0	64	5	0.67	60-69	1	2	2	1	1	94	1	0	1	1		87.6588	0	0	2	1	0	0	0	128.3	0.02	97.0635	0	0	-4.96025	1	0
4701310701	2	0	0	64	4	0.91	60-69	1	2	1	0	0	145	1	0	0	1				1	1			0		270.1	0.17	94.1164	0	0			0
4701310801	1	3	0	61	1	0.91	60-69	2	2	2	1	0	98	1	1	0	0		95.5243	0	1	1	0	0	1	0	88.4	0.02	71.4237	0	1	27.2439	0	0
4701311701	1	5	0	60	4		60-69	1	2	1	1	1		0	1	0	0				0	1
4703700135	1	3	0	88	3	0.98	80 e mais	2	2	1	1	0	138	1	1	0	1	1000	39.3554	1	0	2	1		2	3	189.7	0.56	55.2451	1	2	-12.8219	1	1
4703701071	1			80	0	0.95	80 e mais	2	1		0	0	113	0	0	0	0	100			0	0			1		121.3	0.14	60.2705	0	1			0
4703709092	1	10	1	73	0	1.6	70-79	2	1	2	0	0	135	1	1	0	1	1000			0	2			3		253.2	2.17	33.4684	1	3			1
4703709101	2	0	0	75	4		70-79	1	2	2	0	1		1	0	0	0				1	1
4703709102	1	7	1	72	0	0.8	70-79	2	1	2	1	1	157	1	1	0	1				1	2			1				78.3383	0	1
4703718041	1	2	0	73	3	0.65	70-79	2	1	1	1	1	99	1	1	0	1	0.5			0	2			0		54.8	0.07	92.4526	0	0			0
4703718061	1	2	0	80	8	0.66	80 e mais	0	2	2	0	0	111	1	1	0	0	0.5			1	1			1		198.9	0.03	88.1889	0	1			0
4703720012	1	2	0	71	5	0.75	70-79	1	2	2	0	0	86	0	0	0	1	0			1	1			1		32.5	0.03	84.1216	0	1			0
4703723081	1				4		80 e mais	1			0	0		0	0	0	0				0	0
4807202041	1	2	0	68	11	0.71	60-69	0	1	1	0	1	83	1	0	0	0	0.5	90.911	0	0	1	0	0	0	0	72.2	0.01	92.1033	0	0	2.53257	0	1
4807202051	2	1	0		11		60-69	0	1	1	0	1		0	0	0	0		86.8305	0	0	0
4807204071	2	0	0		15	1.88	60-69	0	1	1	0	1	99	1	0	1	0		44.5183	1	0	1	0		3	2	148.6	0.04	38.4345	1	3	9.56945	0	0
4807208081	2	3	0	66	16		60-69	0	1	2	0	0		1	1	1	0				0	2
4807208082	1	4	0	65	12		60-69	0	1	1	0	1		1	0	0	1				0	1
4901703401	1	6	1	64	16	0.65	60-69	0	1	1	0	1	103	1	0	0	0	30	66.7672	0	1	1	1	0	0	1	89.5	0	97.7751	0	0	-27.5459	1	0
4901717501	2	0	0	63	13	0.77	60-69	0	1	1	0	1		1	0	0	1	0.5	93.277	0	0	1	1	0	0	0	132.7	0.03	100.597	0	0	-2.85334	1	0
5002900011	1	13	1	68	15	0.77	60-69	0	1	3	1	1	173	1	1	0	1	0.5	75.5029	0	0	2	1	0	1	1	116.9	0.03	83.5596	0	1	-3.803	1	0
5002900041	2	4	0	67	4	0.88	60-69	1	1	1	1	0	78	1	0	0	1	0.5	78.4	0	1	1	1	0	0	1	292	0.03	94.2472	0	0	-10.2661	1	0
5002900051	1	6	1	67	3	0.66	60-69	2	1	2	1	0	149	1	1	1	1				1	2			0				95.0224	0	0
5002900061	1	13	1	69	0	0.72	60-69	2	2	2	1	1	88	1	1	0	1	0	85.693	0	0	2	1	0	0	0	140.7	0.03	90.0088	0	0	0.244128	0	0
5002914071	2	1	0	67	4	1.23	60-69	1	1	2	0	0	79	1	0	0	0	0	71.8086	0	0	1	0	0	1	1	87.8	0.01	63.9477	0	1	13.2319	0	0
5112604901	1	2	0	64	2	0.69	60-69	2	2	2	0	0	100	1	0	0	1	0.5			1	1			0		114.2	0.08	95.7804	0	0			0
5112611101	1	1	0	64	4	0.89	60-69	1	2	2	0	0	103	1	0	1	0	30	63.8389	0	0	1	1	0	1	1	266.9	0.04	71.9981	0	1	-4.92651	1	0
5112611501	1	1	0	63	10	0.7	60-69	0	1	1	1	0	174	0	1	0	1	0.5	91.7899	0	1	1	1	0	0	0	107.6	0.04	96.6435	0	0	-0.675791	1	0
5112616901	1	1	0	64	1	0.72	60-69	2	2	2	1	0	88	1	0	0	1	30	78.0603	0	0	1	1	0	0	1	112.3	0.02	92.8518	0	0	-10.5761	1	0
5112616902	2	1	0	63	1	1.26	60-69	2	2	2	1	0	97	1	0	0	1	0.5	68.079	0	0	1	0	0	1	1	288.7	0.03	64.0872	0	1	8.69486	0	0
5112617501	2	1	0	64	1	0.74	60-69	2	2	1	0	0	87	1	0	0	1	0.5	86.8366	0	0	1	1	0	0	0	75.8	0.01	100.553	0	0	-8.10071	1	0
5112617701	1	0	0	64	5	0.74	60-69	1	2	2	1	0	83	1	0	0	0		73.9398	0	0	1	1	0	1	1			89.2915	0	1	-13.4005	1
5112619701	1	0	0	63	5	0.78	60-69	1	1	2	1	0	103	1	1	0	1	0.5	70.8291	0	0	2	1	0	1	1	40.5	0.01	84.8744	0	1	-10.198	1	0
5112620101	1	0	0	62	2	0.87	60-69	2	2	2	1	0	92	0	0	0	0	0.5	67.0447	0	0	0	1	0	1	1	126.1	0.02	74.9149	0	1	-4.31611	1	1
5112621701	2	0	0	64	4	1.06	60-69	1	1	1	0	0	158	0	1	0	1	0.5	65.4063	0	0	1	1	0	1	1	247.8	0.05	78.3696	0	1	-8.31692	1	0
5112700901	2	5	0	64	4	1.44	60-69	1	1	2	1	1		1	0	0	1	0	49.6046	1	0	1	1		2	2	187.8	0.02	53.9236	1	2	-0.883221	1	0
5112701101	1	3	0	61	3	0.86	60-69	2	2	1	1	0	95	0	0	0	1	0.5	60.0691	0	0	1	1	0	1	1	219.4	0.08	76.4353	0	1	-13.4664	1	0
5112703501	1	4	0	64	5		60-69	1	1	3	1	1		1	1	0	1				0	2
5303401021	1				4	0.63	80 e mais	1			0	0	78	0	0	0	0	100			0	0			1		51.9	0.16	85.3839	0	1			1
5303401031	2	3	0	74	6	1.66	70-79	1	1	1	0	1	102	1	0	1	0	0.5	45.2677	1	0	1	0		3	2	78.4	0.1	42.9908	1	3	6.02753	0	0
5303401081	1	2	0		6		70-79	1	1	1	0	0		1	0	1	0				1	1
5303401082	2	0	0		11	1.26	70-79	0	1	2	0	0	124	1	1	0	0	30	58.7631	1	0	1	0		2	1	308.7	0.25	58.017	1	2	5.79613	0	0
5303405061	2	1	0	83	4	1.08	80 e mais	1	1	2	0	0	86	1	0	0	0	0.5			0	1			1		229.1	0.07	68.0906	0	1			0
5303405102	1	1	0	75	4	1.06	70-79	1	1	2	0	1	140	1	1	0	1		36.484	1	1	2	1		2	3			54.1764	1	2	-15.2338	1
5303417011	1	6	1	82	4	0.52	80 e mais	1	1	2	1	1	85	1	0	1	1				0	2			0				92.8253	0	0
5303417012	2	2	0	86	11	1.54	80 e mais	0	1	1	0	0	87	0	0	0	1		29.3327	1	1	1	1		3	3			43.6584	1	3	-11.9757	1
5303417051	1	6	1	79	2	0.91	70-79	2	1	2	1	1	81	1	1	1	1	0.5	28.8563	1	1	2	1	1	1	3	57.6	0.06	63.8593	0	1	-32.8744	1	0
5303417062	1	3	0	83	4	0.9	80 e mais	1	1	2	0	1	84	1	0	0	1	0.5	44.809	1	1	1	1	1	1	2	65.6	0.02	63.1218	0	1	-15.3256	1	0
5303427041	2	7	1	88	1	0.98	80 e mais	2	1	1	0	1	80	1	0	0	1	0.5	57.8552	1	1	1	1	0	1	1	108.7	0.03	74.1685	0	1	-11.2797	1	0
5503200296	2	6	1	97	4	1.43	80 e mais	1	2	2	1	1	76	1	0	0	0				0	1			2				44.8414	1	2
5503224051	2	2	0	80	0	1.14	80 e mais	2	2	1	1	0	91	1	0	0	1				0	1			1				64.2112	0	1
5503234041	2	2	0	78	0	1.1	70-79	2	2	1	0	0	83	1	0	1	0		74.098	0	0	1	0	0	1	1			68.7115	0	1	11.723	0
5503234042	1	6	1	72	0	0.89	70-79	2	1	1	0	0	78	1	0	1	1		54.8026	1	0	2	1	1	1	2			68.5036	0	1	-10.0631	1
5703501701	2	3	0	61	4		60-69	1	2	1	0	0		1	0	0	1	30			1	1					163.6	0.06
5703507301	1	1	0	63	7	1.02	60-69	1	2	1	0	1	93	1	0	0	1	0.5			1	1			1		57.9	0.02	61.5134	0	1			1
5703513301	1	6	1	62	3	0.6	60-69	2	2	2	1	1	84	1	0	0	0	30			1	1			0		158.9	0.07	100.927	0	0			0
5703519701	2	2	0	60	11	0.94	60-69	0	2	1	1	0	90	0	0	1	1	30			0	1			0		214	0.05	92.8037	0	0			0
5703531301	2	6	1	60	5	1.05	60-69	1	2	2	0	1	81	0	0	0	1	0.5	68.929	0	0	1	1	0	1	1	314	0.06	81.2628	0	1	-7.90382	1	0
5703555701	1	3	0	62	0		60-69	2	2	1	0	0		0	0	0	0				0	0
5805801011	2	1	0	64	4	0.85	60-69	1	1	1	0	1	88	1	1	1	0	0	92.7352	0	0	2	0	0	0	0	181.7	0	97.0332	0	0	0.262608	0	0
5805806021	1	2	0	67	3	0.91	60-69	2	2	2	0	1	155	1	1	0	1	0	56.2195	1	0	2	1	0	1	1	53.3	0	68.8076	0	1	-9.24399	1	0
5805806031	2	5	0	64	3	1.11	60-69	2	1	2	1	1	82	1	0	0	1	0.5	87.5602	0	1	1	0	0	1	0	35.4	0.01	73.693	0	1	19.1318	0	0
5805809041	2	1	0	68	0	0.83	60-69	2	2	1	0	0	137	1	1	0	1	30			0	2			0		166.6	0.09	95.3322	0	0			0
5805814051	2	1	0	69	4	1.75	60-69	1	1	1	0	0	95	1	0	0	1		70.5262	0	0	1	0		3	1			41.626	1	3	34.5995	0
5805814061	1	5	0	68	0	0.68	60-69	2	2	1	1	1	87	1	1	0	1	0	69.8844	0	0	2	1	0	0	1	42.6	0	94.3412	0	0	-20.3149	1	0
5805817071	1	3	0	68	4	0.71	60-69	1	2	2	1	0	121	1	1	0	1	0	62.714	0	0	2	1	0	0	1	151.1	0	91.5323	0	0	-24.7766	1	0
5805817072	2	1	0	65	4	1.05	60-69	1	1	2	0	0	109	0	0	0	0	0	56.7631	1	1	0	1	0	1	1	147	0	78.7747	0	1	-17.997	1	0
5805819081	1	2	0	66	8	0.89	60-69	0	1	1	0	0	65	1	0	0	0	0	63.5083	0	0	1	1	0	1	1	72.6	0.01	71.1081	0	1	-3.99113	1	1
5805819091	2	8	1	66	4	1.17	60-69	1	2	2	0	1	81	1	1	1	1	0.5	73.5242	0	0	2	0	0	1	1	114.7	0.07	67.9028	0	1	10.6244	0	1
5805819101	1	0	0	65	5	0.78	60-69	1	2	1	0	1	80	0	0	1	0		84.8583	0	0	1	0	0	1	1			83.8252	0	1	5.62557	0
5814101101	1	1	0	60	11	0.81	60-69	0	1	2	1	0		0	0	1	0	0.5	82.7808	0	0	1	0	0	1	1	161	0.13	82.644	0	1	4.37478	0	0
5814102101	2	1	0	62	4	1.3	60-69	1	1	1	1	1	237	1	1	0	1	0			1	2			1		140.5	0.05	62.1133	0	1			0
5814107101	1	5	0	62	11	0.95	60-69	0	1	1	0	0	91	1	0	0	1		80.4551	0	0	1	0	0	1	1			67.4098	0	1	17.1957	0
5814200401	1	0	0	64	4	0.79	60-69	1	1	1	0	0	229	1	1	0	1	30			0	2			1		92.6	0.06	82.5535	0	1			0
5814202101	1	5	0	62	3	0.81	60-69	2	1	2	0	1	104	0	0	0	1	0	92.2976	0	0	1	0	0	1	0	56.5	0.01	81.6224	0	1	14.5894	0	0
5814202102	1	0	0	60	4	0.66	60-69	1	2	1	0	1	77	1	0	0	0	0	84.3601	0	0	1	1	0	0	1	107.7	0.01	99.8698	0	0	-12.005	1	0
5814205101	2	1	0	64	0	0.96	60-69	2	1	1	0	0	86	0	0	0	1		88.4726	0	1	1	0	0	1	0			87.7179	0	1	5.68602	0
5814206501	1	4	0	63	9	0.98	60-69	0	1	2	1	1	106	1	1	0	1	30	69.7702	0	0	2	0	0	1	1	311	0.11	64.5385	0	1	8.64059	0	0
5814210901	2	1	0	64	4	1.3	60-69	1	1	1	0	1	81	1	0	0	1	0	56.4124	1	0	1	1	0	1	1	129.2	0.07	61.3455	0	1	-0.950216	1	0
5814216701	2	2	0	61	11	1.47	60-69	0	2	1	0	0	84	1	0	0	0	0	45.0172	1	0	1	1		2	2	187.2	0.02	53.9308	1	2	-5.68882	1	0
5900000476	1	2	0	91	2	0.99	80 e mais	2	1	1	0	0	95	0	0	0	1	0.5			1	1			2		128.9	0.02	53.5673	1	2			0
5909900318	1	2	0	85	4		80 e mais	1	1	2	1	0		1	1	1	0				1	2
5909901051	2	0	0	83	10	1.01	80 e mais	0	1	1	0	0	104	0	0	0	1	30	64.4122	0	1	1	1	0	1	1	99.7	0.02	73.3346	0	1	-3.89857	1	0
5909901052	1	5	0	75	3	0.95	70-79	2	2	2	1	1	70	0	0	0	0				1	0			1				62.1741	0	1
5909901071	1	3	0	83	3	1	80 e mais	2	1	2	1	1	80	1	0	1	1	0.5	44.7022	1	0	2	1		2	2	144.6	0.02	55.625	1	2	-7.53068	1	0
5909901102	1	0	0	72	3	1.15	70-79	2	2	2	0	0	208	1	1	0	1	100	26.7428	1	1	2	1		2	4	95.3	0.68	50.3667	1	2	-21.8335	1	1
5909904021	2	1	0	71	8	0.9	70-79	0	1	1	0	0		0	0	0	0	0.5			1	0			0		82.7	0.01	91.3097	0	0			0
5909906101	1	3	0	84	4	0.88	80 e mais	1	1	2	0	1	86	1	0	0	1	0.5	47.0047	1	1	1	1	1	1	2	40.3	0.02	64.4451	0	1	-13.9049	1	0
5909908091	1	2	0	72	4		70-79	1	3	1	0	0		0	0	0	0	0			0	0					21.6	0.02
5909911051	1	2	0	84	1	0.57	80 e mais	2	1	1	0	1	75	1	0	0	1	0.5	78.6713	0	0	1	1	0	1	1	57.4	0.09	89.1157	0	1	-5.42005	1	0
5909913051	1	3	0	72	4	0.77	80 e mais	1	2	2	0	1	87	1	0	0	0	0	63.128	0	1	1	1	0	1	1	34.4	0.01	76.5918	0	1	-9.28918	1	0
5909913111	1			87	0	0.61	80 e mais	2	2	2	0	0	195	1	1	0	1	0.5	83.7286	0	0	2	0	0	1	1	32.8	0.01	87.1274	0	1	0.170322	0	0
5909918061	2	1	0	75	4	1.38	70-79	1	1	1	0	1	101	0	1	1	1	0			0	2			2		44.9	0.03	53.3272	1	2			0
5909918082	1	2	0	79	4	0.9	70-79	1	1	3	0	1	129	1	1	0	1	0.5	66.4903	0	1	2	0	0	1	1	76.1	0.01	64.7117	0	1	6.03167	0	0
5909920071	1			87	3	1.17	80 e mais	2	1	3	0	0	93	1	1	1	0	0.5			0	2			2		41.3	0.18	44.6624	1	2			1
5910506501	2	7	1	63	4	1.18	60-69	1	1	1	0	1	104	0	0	1	1	0.5			1	1			1		203.3	0.02	69.3358	0	1			0
5910508701	2	3	0	63	10	0.9	60-69	0	3	1	0	0	143	1	1	0	1	0			0	2			0		148.7	0.01	95.9677	0	0			0
5910510101	2	1	0	64	4	1.07	60-69	1	1	2	1	0	79	0	0	0	0	0	60.6466	0	1	0	1	0	1	1	170.8	0.02	77.4915	0	1	-12.9144	1	0
5910510301	2	9	1	61	11	0.76	60-69	0	1	2	1	1	75	0	0	0	0				1	0			0				102.259	0	0
5910514701	1	10	1	61	8	0.84	60-69	0	1	2	1	1	95	0	0	0	0	0	76.201	0	1	0	0	0	1	1	58.1	0.01	78.6244	0	1	1.48923	0	0
5910524101	1	7	1	63	16	0.94	60-69	0	2	2	1	0	171	1	1	0	1	0	60.4934	0	1	2	1	0	1	1	106.7	0.01	67.848	0	1	-4.11558	1	0
5910526001	2	7	1	64	0	0.85	60-69	2	2	3	1	1		0	0	0	0	0.5	102.048	0	1	0	0	0	0	0	110.6	0.02	97.0332	0	0	7.07827	0	0
5910528901	2	1	0	64	11	0.94	60-69	0	2	1	1	1	71	0	0	1	0	0	90.6864	0	1	1	0	0	0	0	136.5	0.03	89.9623	0	0	5.47929	0	1
5910529101	2	0	0	60	11	0.88	60-69	0	2	1	0	0	90	1	0	0	1	0.5	76.1307	0	1	1	1	0	0	1	137	0.03	98.4409	0	0	-17.8271	1	0
6009900052	1	11	1		4	0.98	80 e mais	1	3	2	1	1	84	1	1	1	0		19.982	1	0	2	1		2	4			55.9366	1	2	-34.3331	1
6009900058	1	0	0	88	10	0.78	80 e mais	0	1	1	0	1	84	1	0	1	0	0.5			1	1			1		110.4	0.09	72.2022	0	1			1
6009900060	1	6	1	86	8	0.9	80 e mais	0	1	2	0	1	94	0	0	0	0	0.5			0	0			1		23.9	0.01	61.955	0	1			1
6009900096	2			91	3	1.03	80 e mais	2	3	1	0	0	84	0	0	0	1				0	1			1				68.5777	0	1
6009903042	1	3	0	80	2	0.73	80 e mais	2	1	1	1	0	85	1	0	0	0	0.5	36.3308	1	0	1	1	1	1	3	48.7	0.01	82.6772	0	1	-43.6609	1	0
6009903092	1	6	1		8	0.86	70-79	0	1	1	1	1	77	0	0	0	0		60.7504	0	1	0	1	0	1	1			70.4987	0	1	-5.78694	1
6009907011	1	10	1		14	0.98	70-79	0	1	1	1	1	78	0	0	0	0				1	0			1				60.2709	0	1
6009907071	1	5	0	90	4	1.42	80 e mais	1	2	3	1	1	77	0	0	1	0				0	1			3				34.5315	1	3
6009911091	1	4	0	86	6	1.46	80 e mais	1	1	2	0	1	78	1	0	0	0				0	1			3				34.4542	1	3
6009911101	2	1	0	75	4	1.12	70-79	1	1	1	1	1	83	1	0	1	0	0.5			1	1			1		141.3	0.01	68.5081	0	1			0
6009911102	1	2	0	75	4	0.87	70-79	1	1	1	0	1	75	1	0	0	1	0.5	81.7866	0	0	1	0	0	1	1	101.9	0.01	69.0963	0	1	17.8508	0	0
6009920032	1	3	0	72	7	0.84	70-79	1	1	2	0	1	83	1	0	0	0		76.5344	0	1	1	0	0	1	1			73.4253	0	1	8.12064	0
6009929092	1	6	1	82	4	0.83	80 e mais	1	1	2	1	1	84	0	0	0	0				0	0			1				69.9967	0	1
6011002901	1	1	0	62	14	0.71	60-69	0	1	1	0	0		0	0	0	1	30	81.872	0	0	1	1	0	0	1	73.6	0	95.6051	0	0	-9.66206	1	0
6011003701	2	0	0	62	17	1.02	60-69	0	1	1	0	0	80	0	0	0	0	0.5	83.1833	0	0	0	0	0	1	1	301.9	0.01	83.0992	0	1	5.17721	0	0
6011014101	2	4	0	62	15	0.88	60-69	0	3	1	1	0	114	1	1	0	1	0.5	90.1993	0	1	2	1	0	0	0	134	0	97.224	0	0	-1.72811	1	0
6107010301	1	4	0	62	0	0.8	60-69	2	2	2	0	1	91	1	0	0	0	0.5	87.421	0	0	1	0	0	1	0	270	0.04	82.8482	0	1	8.85575	0	0
6107013901	2	1	0	61	2	0.96	60-69	2	1	1	0	0	84	0	0	0	0	0.5	82.6042	0	1	0	1	0	0	1	205	0.05	89.9275	0	0	-2.20955	1	0
6107019101	2	2	0	60	6	1.01	60-69	1	1	1	0	0	85	1	0	0	1	30			0	1			1		140.6	0	85.1399	0	1			0
6306802011	2	0	0	68	4	0.82	60-69	1	1	2	0	0	79	0	0	0	0	30			0	0			0		170.7	0.05	95.0886	0	0			0
6306810041	2	0	0	67	4	1.04	60-69	1	1	1	0	0	78	0	0	1	0	0.5	72.9982	0	0	1	1	0	1	1	264.4	0	78.6995	0	1	-0.611065	1	0
6306813061	1	0	0	68	3	0.77	60-69	2	1	1	0	1	118	1	0	0	1	0.5	52.1921	1	0	1	1	1	1	2	39.1	0.01	83.5596	0	1	-28.3629	1	0
6308900185	2	2	0	95	4	1.62	80 e mais	1	2	1	0	0	84	1	0	0	0	0.5			0	1			3		191.7	0.06	38.8477	1	3			1
6308902091	2	5	0	75	0	0.87	70-79	2	1	2	1	1	90	1	0	0	1	0.5			1	1			0		26	0.01	89.9827	0	0			0
6308905021	1	1	0		8		70-79	0	1	1	0	0		0	0	0	0				1	0
6308905022	2	3	0		11		70-79	0	1	1	0	0		1	0	0	0				0	1
6308905041	1	2	0	71	3	1.05	70-79	2	1	2	0	0	118	1	1	0	1	0	50.1182	1	0	2	1		2	2	68.8	0.02	56.1764	1	2	-3.26924	1	0
6308907091	2				2		80 e mais	2	1		0	0		0	0	0	0				0	0
6308907092	1	12	1		3		70-79	2	1	2	1	1		1	0	1	0		18.7811	1	0	1
6308910031	1	0	0	78	4	0.83	80 e mais	1	1	2	1	0	107	1	1	1	1	0.5	58.6793	1	0	2	1	0	1	1	14.3	0.02	70.4334	0	1	-7.64212	1	0
6308910071	1	2	0	77	4	0.6	70-79	1	1	2	1	0	79	1	0	0	0	0.5	72.5755	0	0	1	1	0	0	1	155.6	0.03	91.3675	0	0	-14.0471	1	0
6308910072	2	0	0	87	3	0.78	80 e mais	2	2	2	0	0	84	0	1	1	0	0.5			1	1			1		41.9	0.03	86.3116	0	1			0
6308910111	2	10	1	82	0	0.58	80 e mais	2	1	3	0	0	70	0	0	0	0				0	0			0				96.7678	0	0
6308910122	1			81	0	0.96	80 e mais	2	2		0	0		1	0	0	0				0	1			1				59.5179	0	1
6308916071	1	0	0	77	5	0.96	70-79	1	2	1	0	0	95	1	0	0	1	0.5			0	1			1		199.7	0.05	60.2628	0	1			0
6308919021	2	7	1	71	11	1.29	70-79	0	1	1	0	1	89	1	0	0	0	0.5	36.6838	1	0	1	1		2	3	47.6	0.19	58.9114	1	2	-19.3058	1	1
6308919041	1	0	0	71	11	0.73	70-79	0	1	1	1	0	79	0	0	1	0	0.5	50.1375	1	0	1	1	1	1	2	86.7	0.03	86.8948	0	1	-33.6575	1	0
6308919051	1	2	0	81	0	0.7	80 e mais	2	1	2	1	0	76	0	0	0	0	0.5	57.1409	1	1	0	1	0	1	1	142.2	0.05	85.8724	0	1	-24.3015	1	0
6308919061	1	2	0	78	2	0.88	70-79	2	1	2	1	1	86	1	0	0	1	0.5	41.394	1	0	1	1	1	1	3	200	0.06	66.8953	0	1	-22.4781	1	0
6308919062	2	1	0	88	0	1.01	80 e mais	2	1	1	0	0	87	0	0	0	0	300			1	0			1		88.9	0.62	71.5328	0	1			1
6308921021	2	1	0	75	11	5.58	70-79	0	1	2	1	1	64	1	1	1	0	300			0	2			5		92.4	1.51	9.97339	1	5			1
6308924091	2	0	0	87	0	1.1	80 e mais	2	1	1	0	0	89	0	0	0	1				1	1			1				64.5683	0	1
6311626051	1	1	0	77	4	0.98	70-79	1	1	1	1	0	62	1	1	1	1	0.5			0	2			2		89.2	0.11	59.1568	1	2			1
6311626052	2	2	0	82	2	1.1	80 e mais	2	1	1	0	1	79	1	0	0	1	30			1	1			1		358.6	0.34	67.0233	0	1			0
6311640071	1	3	0	73	4	0.69	70-79	1	1	1	0	0	89	1	0	0	0	0.5	68.3912	0	0	1	1	0	0	1	123.8	0.04	91.1315	0	0	-18.7717	1	1
6311647051	1	0	0	75	5	0.62	70-79	1	1	1	0	0	78	0	0	0	0	0.5			0	0			0		83.8	0.04	92.3555	0	0			1
6311647061	1	4	0	81	0	0.94	80 e mais	2	2	1	1	1	78	1	0	1	0	300			0	1			1		87	0.85	60.6623	0	1			1
6315304501	1	14	1	63	14	0.62	60-69	0	1	1	1	1	90	1	0	0	1	0.5	90.0109	0	0	1	1	0	0	0	46.9	0.02	99.5118	0	0	-5.50196	1	0
6315308501	2	5	0	64	15	1.19	60-69	0	1	1	0	0	103	0	0	0	1	0.5	65.6798	0	0	1	0	0	1	1	237.5	0.09	68.2116	0	1	1.84108	0	0
6315309301	1	0	0	64	11	0.98	60-69	0	1	1	0	0		1	0	0	0	30	55.1342	1	1	1	1	1	1	2	279.2	0.11	64.1384	0	1	-5.88176	1	0
6315321701	1	1	0	63	7		60-69	1	1	1	0	0		1	1	1	0				0	2
6315323301	1	1	0	61	4	0.62	60-69	1	1	1	0	0	89	0	0	0	0	0.5			1	0			0		77.5	0.1	100.757	0	0			0
6315327301	1	10	1	60	3	0.73	60-69	2	2	2	1	0	124	1	1	0	1	0.5	85.6744	0	0	2	1	0	0	1	156.2	0.01	93.628	0	0	-4.33651	1	0
6413100011	1	4	0	67	4	0.78	60-69	1	2	2	1	0	104	1	1	0	1	0	64.7091	0	0	2	1	0	1	1	59.3	0.01	82.2757	0	1	-14.619	1	0
6413100021	1	1	0	66	4	0.88	60-69	1	1	1	0	0	79	1	0	0	0	30	71.9644	0	0	1	0	0	1	1	21	0	72.0789	0	1	3.50072	0	1
6413100032	1	9	1	65	3	0.75	60-69	2	1	3	1	1	37	1	1	0	0	0.5	68.3543	0	0	1	1	0	1	1	147.5	0.09	87.8647	0	1	-16.0384	1	0
6413100041	2	3	0	68	4	0.9	60-69	1	2	1	1	1	84	1	0	0	1		59.5945	1	0	1	1	0	0	1			93.0293	0	0	-29.1753	1
6413100051	1	0	0	67	3	0.95	60-69	2	2	1	0	0	84	1	0	1	0	0.5	70.6398	0	0	1	0	0	1	1	193.8	0.07	65.3458	0	1	9.14236	0	0
6413100071	1	1	0	67	3	0.7	60-69	2	2	1	1	0	48	0	1	0	0	0	68.4757	0	0	1	1	0	0	1	107.2	0.02	93.6845	0	0	-21.1668	1	0
6413100081	1	5	0	67	0	0.76	60-69	2	2	2	1	1	92	1	1	1	0		91.7754	0	0	2	0	0	1	0			85.4102	0	1	9.81605	0
6413100091	1	9	1	67	4	0.82	60-69	1	1	2	1	1	88	1	0	1	1	0.5	90.3246	0	0	2	0	0	1	0	130.1	0.06	77.9668	0	1	16.2865	0	0
6413100111	2	3	0	64	4	0.99	60-69	1	1	1	0	0	73	0	0	0	1		63.7348	0	0	1	1	0	1	1			85.0653	0	1	-16.5999	1
6413100121	1	0	0	69	4	0.92	60-69	1	2	1	0	0	84	1	0	0	1				0	1			1				67.4901	0	1
6604911051	1	5	0	74	5	0.82	70-79	1	1	1	0	0	105	1	0	0	1		85.4089	0	0	1	0	0	1	0			74.6453	0	1	15.0943	0
6604911052	2	1	0	80	13	1.33	80 e mais	0	1	1	0	0	97	1	0	0	1				0	1			2				54.0352	1	2
6604914021	1	7	1	70	15	0.59	70-79	0	1	1	0	1	157	0	1	0	0	0.5	85.3113	0	1	1	1	0	0	0	29.6	0	96.4182	0	0	-6.09596	1	1
6701402061	1	0	0	79	4	0.91	70-79	1	1	2	1	0		1	1	0	0	0.5			1	1			1		135.5	0.14	63.8593	0	1			0
6701402062	2	3	0	89	4	1.76	80 e mais	1	1	1	0	0	71	1	0	0	0	0.5	41.5076	1	0	1	0		3	2	142.6	0.02	36.5069	1	3	8.89581	0	0
6701402081	1	3	0	72	1	0.89	70-79	2	2	2	1	0	89	0	0	1	1		53.0718	1	0	1	1	1	1	2			68.5036	0	1	-12.1196	1
6701410051	1	2	0	71	3	0.67	70-79	2	3	2	1	0	79	1	0	0	1	0.5	78.1735	0	0	1	1	0	0	1	62.3	0.02	91.7798	0	0	-8.90966	1	0
6701410052	2	1	0	72	4	1.01	70-79	1	3	1	1	0	79	1	0	0	0	0.5	37.1689	1	0	1	1	1	1	3	57.5	0.02	78.5272	0	1	-38.342	1	0
6701412071	2	4	0	85	9	0.88	80 e mais	0	3	3	1	1	91	0	0	0	0	0			0	0			1		166.1	0.02	84.7913	0	1			0
6701416011	1	1	0	80	10	1.16	80 e mais	0	1	1	0	0	81	1	0	0	0	0.5			0	1			2		78.7	0	47.4268	1	2			0
6701416021	1	0	0	75	8	0.91	70-79	0	1	1	1	1	90	1	0	0	1	0.5			1	1			1		85.2	0.02	65.4679	0	1			0
6701418031	2	3	0	84	8	3.37	80 e mais	0	1	3	1	0	190	1	1	1	1				1	2			4				17.3796	1	4
6701418032	1	1	0	71	4	0.78	70-79	1	1	1	0	1	87	1	0	0	0	0.5	77.1848	0	1	1	0	0	1	1	58.5	0.01	80.7549	0	1	0.79113	0	0
6703801701	1	0	0	60	11	0.83	60-69	0	1	1	0	0	101	1	1	0	1	0	83.0647	0	0	2	0	0	1	1	69.1	0	80.2601	0	1	6.75869	0	0
6703802901	1	2	0	62	4	0.78	60-69	1	1	2	0	0	101	1	1	0	1	0	89.0333	0	0	2	0	0	1	0	206.1	0.03	85.4039	0	1	7.85218	0	0
6703816501	2	0	0	61	9	1.24	60-69	0	1	1	0	1	99	1	0	0	1	0.5	82.7298	0	1	1	0	0	1	1	361.3	0.01	66.1473	0	1	21.5707	0	0
6703818501	1	11	1	62	4	0.9	60-69	1	1	2	1	1	106	1	0	0	1	0	54.2802	1	0	1	1	1	1	2	69.3	0.01	71.9284	0	1	-14.9216	1	0
6703818901	1	2	0	64	9	0.9	60-69	0	2	2	1	1	78	1	0	1	1	30	72.5858	0	0	2	0	0	1	1	174.8	0.25	71.0392	0	1	5.32527	0	1
6703828901	1	8	1	61	14	0.89	60-69	0	1	2	0	1		1	0	0	1	0.5			0	1			1		42.1	0	73.3541	0	1			0
6703833901	1	3	0	60	14	1.23	60-69	0	1	1	0	0	99	1	0	0	1	0.5			1	1			2		284.7	0.01	50.0619	1	2			1
6703835501	1	0	0	62	11	1.03	60-69	0	2	1	0	0	94	1	0	0	1	0.5	71.6512	0	0	1	0	0	1	1	287.7	0.04	61.1768	0	1	13.9655	0	0
6703835901	2	3	0	61	4		60-69	1	2	1	0	0	96	0	0	0	0	0.5			1	0					163.2	0.02	76	0	1			0
6707300113	2	6	1	88	0	2.26	80 e mais	2	1	2	1	1	81	1	0	0	0	0.5			0	1			4		34.2	0.01	27.0433	1	4			0
6707300123	2	2	0	95	0	2.07	80 e mais	2	2	1	1	0	110	0	0	1	1	0			0	1			4		152.9	2.67	28.948	1	4			1
6707300155	2	1	0	90	5	0.94	80 e mais	1	1	1	0	0	85	1	0	0	0				1	1			1				77.0079	0	1
6707301081	2	0	0	73	7		70-79	1	1	2	1	0		1	0	0	0				0	1
6707309061	2	0	0	73	1	1.36	70-79	2	1	1	1	0	77	1	0	0	1				0	1			2				54.9489	1	2
6707313091	1	10	1	72	4	0.8	70-79	1	1	2	1	1	106	1	0	0	1	0.5	68.918	0	1	1	1	0	1	1	116.1	0.01	77.8526	0	1	-4.58711	1	0
6707313101	2	1	0	74	0	0.83	70-79	2	1	1	1	0	82	0	0	0	0	0.5	81.6275	0	1	0	1	0	0	1	148.4	0.09	91.8403	0	0	-4.0685	1	0
6707318061	1	3	0	75	4	1.14	70-79	1	1	1	1	1	114	1	0	0	1	0	44.8863	1	0	1	1		2	2	188.7	0.02	49.9565	1	2	-2.03445	1	0
6707322071	2	2	0	72	1	1.05	70-79	2	1	1	0	1	88	0	0	0	0	0.5	66.6916	0	1	0	1	0	1	1	133.9	0.02	74.9512	0	1	-3.11661	1	1
6707326101	2	0	0		0	1.05	80 e mais	2	2	1	0	0	81	1	0	0	0	0.5	67.2648	0	1	1	0	0	1	1	132	0.06	70.8712	0	1	1.52085	0	0
6812222101	2	4	0	61	8	1.37	60-69	0	3	2	0	0	151	1	1	0	1	0.5			0	2			2		123.2	0.02	58.6885	1	2			0
6812223302	2	3	0	63	13	0.94	60-69	0	1	1	0	1	92	1	0	0	0	0	85.4998	0	1	1	1	0	0	0	346.7	0.03	91.0883	0	0	0.0847737	0	0
6812223901	1	0	0	64	4	0.85	60-69	1	1	1	0	1	78	0	0	1	0	0	91.0847	0	1	1	0	0	1	0	81.7	0.01	76.0828	0	1	19.2899	0	0
6812226501	2	3	0	60	6	1.16	60-69	1	2	1	0	1		1	0	0	1	0	76.784	0	0	1	0	0	1	1	64.3	0.02	72.1057	0	1	9.45743	0	0
6812232701	1	3	0	62	4	0.95	60-69	1	1	1	0	0	105	0	0	0	1	0.5	58.7768	1	0	1	1	0	1	1	52.4	0.01	67.4098	0	1	-5.58149	1	0
6812233701	1	2	0	64	8	0.97	60-69	0	1	1	0	0	82	0	0	0	0	0.5			0	0			1		110.7	0.02	64.5301	0	1			0
6813102051	2	1	0	64	4	0.83	60-69	1	1	1	0	0	69	0	0	0	0		90.3122	0	0	0	1	0	0	0			97.7335	0	0	-2.29194	1
6813105011	1	1	0	67	5	0.89	60-69	1	1	1	0	0	90	0	0	0	1	0.5	66.4058	0	0	1	1	0	1	1	104.4	0.02	70.2291	0	1	0.168519	0	1
6813105021	1	2	0	65	2	0.77	60-69	2	1	2	0	0	79	1	0	0	1	0.5	71.8331	0	1	1	1	0	1	1	109.4	0.01	85.1333	0	1	-9.71277	1	0
6813105031	2	1	0	64	11	1.52	60-69	0	1	1	0	0	84	0	0	0	1	0	46.9925	1	1	1	1		2	2	69.6	0.01	50.8514	1	2	-0.363576	0	0
6813108041	2	2	0	69	4	1.3	60-69	1	1	1	0	0	109	1	1	1	1	0.5	68.381	0	0	2	0		2	1	91.8	0.18	59.4672	1	2	13.3517	0	1
6813108042	1	2	0	66	4	0.7	60-69	1	1	1	0	0	62	1	1	0	0	0	77.6324	0	1	1	1	0	0	1	31.9	0.01	94.857	0	0	-12.842	1	0
6815101021	2	4	0	66	3	1.17	60-69	2	2	2	0	1	135	1	1	0	1	30	61.1151	0	0	2	1	0	1	1	242	0.53	68.7527	0	1	-3.44696	1	1
6815106041	2	4	0	68	4	0.62	60-69	1	1	2	1	1	91	0	0	0	0	0.5	87.1869	0	0	0	1	0	0	0	185.6	0.05	103.466	0	0	-11.2889	1	0
6815106042	1	1	0	65	15	0.77	60-69	0	1	1	0	0	79	0	0	0	0	0.5	80.609	0	1	0	1	0	1	1	110	0.02	85.1333	0	1	0.041235	0	1
6815106051	1	1	0	68	5	1.01	60-69	1	2	2	1	1	138	1	1	0	1	100	34.113	1	1	2	1	1	1	3	21.3	0.52	59.9651	0	1	-23.5102	1	1
6815106052	2	1	0	67	2	0.78	60-69	2	2	1	0	1	88	0	0	0	0	30	91.9316	0	1	0	1	0	0	0	311.3	0.04	97.1379	0	0	-0.670222	1	1
6815112061	1	0	0	65	4	0.7	60-69	1	1	1	0	0	72	1	1	0	0	30			1	1			0		146.9	0.02	94.857	0	0			0
6815112062	2	5	0	67	6	0.89	60-69	1	1	2	0	0	86	1	1	0	1		67.3147	0	0	2	1	0	0	1			93.9261	0	0	-21.8162	1
6815112071	1	4	0	68	2	1.09	60-69	2	1	2	1	0		0	0	0	0	0.5	42.1588	1	1	0	1		2	2	75.5	0.01	54.7233	1	2	-9.71558	1	0
6815112081	2	1	0	66	8	1.12	60-69	0	1	1	0	0	97	1	1	0	1	0.5	77.6193	0	1	2	0	0	1	1	324.1	0.03	72.0029	0	1	10.9403	0	0
6815903101	1	1	0	80	4	1.59	80 e mais	1	1	2	0	0	74	0	0	0	0	0			1	0			3		158.6	0.06	32.486	1	3			0
6815908072	1	1	0		4	0.58	70-79	1	3	1	0	0	83	1	0	0	0	0.5	84.9714	0	0	1	1	0	0	0	76.9	0.01	96.2159	0	0	-6.13268	1	1
6815934101	2	1	0	73	8	0.88	70-79	0	1	1	0	1	86	1	0	0	0	0			1	1			0		102.2	0.02	90.2321	0	0			0
6815939062	1	0	0	82	4	0.51	80 e mais	1	1	2	0	0	83	1	0	0	0	0.5	81.0211	0	0	1	1	0	0	1	73	0.02	92.6825	0	0	-6.96871	1	0
7000000557	2	0	0	91	6	0.98	80 e mais	1	1	1	0	0	93	1	0	0	1				0	1			1				72.7975	0	1
7011604012	1	2	0		8	0.82	70-79	0	1	1	0	0	89	1	0	0	0	30	72.2385	0	0	1	0	0	1	1	84.4	0.01	72.3598	0	1	4.48113	0	0
7011604021	1	0	0	87	3	0.89	80 e mais	2	1	1	0	0	94	1	1	1	0	30			0	2			1		148.7	0.03	62.4019	0	1			0
7011610051	1	6	1	75	4	0.83	70-79	1	1	2	1	0	111	1	0	0	1	30	62.5239	0	0	1	1	0	1	1	183.9	0.09	73.1113	0	1	-6.13054	1	0
7011613081	1	4	0	80	11	1.22	80 e mais	0	1	2	1	0	95	1	0	1	0	0.5			0	1			2		256.8	0.05	44.6418	1	2			0
7210800301	1	13	1	60	13	0.75	60-69	0	2	3	1	1	97	0	0	0	1	30	77.9395	0	0	1	1	0	0	1	116.6	0.09	90.64	0	0	-8.81587	1	0
7210800501	1	4	0	63	5	0.86	60-69	1	2	1	0	0	231	1	1	0	1		61.9184	0	1	2	1	0	1	1			75.4905	0	1	-10.5498	1
7210801301	1	5	0	62	4	0.89	60-69	1	2	2	1	0	94	1	0	0	1	0.5			0	1			1		111.3	0.02	72.8993	0	1			0
7210803101	2	5	0	61	5	1.01	60-69	1	1	2	0	1	165	1	1	0	1	0.5	77.1214	0	0	2	1	0	1	1	119.4	0.02	84.6121	0	1	-2.54012	1	0
7210806701	1	0	0	63	11	0.79	60-69	0	2	1	1	0	96	1	0	0	1	30	57.485	1	0	1	1	0	1	1	62.8	0.01	83.5868	0	1	-23.2476	1	0
7210807901	2	1	0	60	5		60-69	1	1	2	1	0		1	1	0	0				0	1
7210816701	2	0	0	64	4	1.26	60-69	1	2	1	0	0		1	0	0	0	0.5	67.7785	0	1	1	0	0	1	1	187.5	0.03	63.6898	0	1	8.64095	0	0
7210817101	2	1	0	60	4	0.58	60-69	1	1	1	1	0	97	0	0	0	1	0			0	1			0		69.3	0.01	111.649	0	0			0
7210822501	2	1	0	61	7	0.86	60-69	1	1	1	0	1	86	1	0	0	1	30	85.2246	0	1	1	1	0	0	0	190.9	0.02	98.5121	0	0	-7.95275	1	0
7210824301	2	1	0	63	11	0.78	60-69	0	2	1	0	0	93	1	0	0	1	30	82.3287	0	0	1	1	0	0	1	255.6	0.04	100.206	0	0	-12.4769	1	0
7210826701	2	1	0	61	5	1.17	60-69	1	1	1	0	0	81	0	0	0	1	0.5	64.4474	0	0	1	1	0	1	1	156.3	0.03	70.9243	0	1	-2.44558	1	0
7210827101	1	4	0	62	4	0.6	60-69	1	2	1	0	1	209	1	1	0	1	30			0	2			0		129.4	0.25	100.927	0	0			0
7210827501	1	8	1	61	11	0.76	60-69	0	2	1	0	1	92	0	0	0	0	0	84.9296	0	0	0	1	0	1	1	160	0.02	88.6576	0	1	0.0803054	0	0
7310401022	1	3	0	65	3	0.68	60-69	2	2	1	0	0	82	0	0	0	1	0			1	1			0		66.1	0.01	96.118	0	0			1
7310404031	1	1	0	68	4	1.01	60-69	1	2	1	0	0	91	1	0	0	1	0	24.2945	1	1	1	1	1	1	4	66.1	0.01	59.9651	0	1	-34.0438	1	0
7310413041	1	0	0	66	4	0.81	60-69	1	1	2	1	1	83	1	1	0	1		60.2237	0	1	2	1	0	1	1			79.1233	0	1	-15.383	1
7310425051	1	0	0		5	0.64	60-69	1	1	1	0	0	87	1	0	0	1				0	1			0				98.1411	0	0
7310428061	1	2	0	68	11	0.99	60-69	0	2	2	1	0	124	1	1	0	1	0.5	53.1	0	0	2	1	1	1	2	102.5	0.06	61.4217	0	1	-5.29894	1	0
7310428071	1	0	0	64	4	0.6	60-69	1	1	2	1	0	74	1	0	1	0	0			0	1			0		32.8	0.01	99.0615	0	0			0
7316903011	1	10	1	65	3	0.88	60-69	2	2	2	1	1	103	1	1	1	1	0	60.9	0	0	2	1	0	1	1	77	0.02	72.5285	0	1	-8.39064	1	0
7316905071	1	1	0	64	4	0.83	60-69	1	1	1	0	0	95	1	0	1	1	0			1	2			1		189.1	0.02	78.2881	0	1			0
7316910021	1	1	0	65	0	0.56	60-69	2	1	2	1	1	79	1	0	0	1		92.566	0	1	1	1	0	0	0			100.098	0	0	-4.27751	1
7316911021	1	4	0	64	8	0.75	60-69	0	1	2	1	1		1	1	0	1	0	73.9047	0	1	2	1	0	1	1	79.4	0.02	87.8647	0	1	-10.2041	1	0
7316912031	1	1	0	65	2	0.79	60-69	2	1	1	0	1	87	1	0	0	1	0			1	1			1		259.1	0.04	82.0417	0	1			0
7316916041	1	2	0	66	4		60-69	1	2	1	1	0		1	0	0	0				1	1
7316917101	1	11	1	63	0	0.9	60-69	2	2	2	1	1	84	1	0	0	1	0.5	55.7724	1	1	1	1	1	1	2	135.6	0.08	71.0392	0	1	-12.1032	1	1
7316918051	1	1	0	66	3	0.77	60-69	2	1	1	0	1	93	1	0	0	1				1	1			1				84.0809	0	1
7316919111	1	2	0	64	1	1.12	60-69	2	1	1	1	0	251	0	1	0	1				0	1			2				54.6421	1	2
7318200701	1	1	0	60	11	0.8	60-69	0	1	1	0	1	74	1	0	0	0	0	66.6197	0	0	1	1	0	1	1	191.3	0.1	83.8852	0	1	-14.2163	1	0
7318202901	1	8	1	61	11	0.75	60-69	0	2	3	1	1	87	1	0	0	1	0.5	72.1823	0	0	1	1	0	0	1	136.3	0.06	90.078	0	0	-14.4669	1	0
7318204501	1	13	1	64	2	0.86	60-69	2	2	3	1	1	77	0	0	0	0	0.5	58.5476	1	0	0	1	0	1	1	37.7	0.01	75.0224	0	1	-13.6007	1	1
7318206901	2	4	0	63	3	0.8	60-69	2	2	1	1	1	76	1	0	0	1	30			0	1			0		131.6	0.03	99.4427	0	0			0
7318207701	1	4	0	64	11	1.03	60-69	0	1	1	1	0	82	0	0	0	0	0	54.4277	1	0	0	1	1	1	2	98.1	0.06	60.4205	0	1	-3.18615	1	0
7318209901	1	5	0	62	8	0.94	60-69	0	1	3	1	1	94	1	0	0	0	0.5	62.4831	0	0	1	1	0	1	1	146.9	0.02	68.2712	0	1	-2.51774	1	0
7318210301	1	11	1	64	5	0.69	60-69	1	1	2	1	1	119	1	1	0	1	0	78.0934	0	0	2	1	0	0	1	20.6	0.04	96.3779	0	0	-14.6123	1	0
7318211301	2	3	0	64	4	0.88	60-69	1	1	3	1	0	168	1	1	0	1	0.5			0	2			0		34.7	0.03	95.4268	0	0			0
7318214101	1	6	1	64	5	0.6	60-69	1	1	1	0	0	331	1	1	0	1		91.4643	0	1	2	1	0	0	0			99.0615	0	0	-3.33174	1
7318214501	1	5	0	64	17	0.92	60-69	0	1	1	0	1	135	1	1	0	1	0.5	66.8148	0	1	2	0	0	1	1	164.3	0.04	69.1901	0	1	1.03904	0	0
7318215301	1	11	1	64	2	0.84	60-69	2	2	2	1	1	99	0	1	1	1	0	60.7343	0	0	2	1	0	1	1	121.9	0.05	76.6925	0	1	-12.1545	1	0
7318216701	1	1	0	63	1	0.68	60-69	2	2	2	1	0		1	0	0	1	0.5	81.1883	0	1	1	1	0	0	1	68.4	0.04	97.321	0	0	-12.4403	1	0
7318219701	2	1	0	63	7		60-69	1	1	1	1	0		0	0	0	0		80.9264	0	0	0
7318228901	1	9	1	64	4	1.11	60-69	1	2	3	1	1	90	1	0	0	1	0.5			1	1			2		109.7	0.05	55.2334	1	2			0
7402903011	1	1	0	83	3	0.73	80 e mais	2	1	1	1	1	92	1	1	1	1	0	65.6187	0	0	2	1	0	1	1	85.7	0.04	81.1489	0	1	-11.1073	1	0
7402903071	2			74	1	0.75	70-79	2	1	3	0	0	240	1	1	1	1	0.5			0	2			0		98.7	0.1	94.6949	0	0			0
7402907091	2	0	0	79	3	1.16	70-79	2	1	2	1	0	89	1	0	0	1				0	1			1				64.0693	0	1
7402912041	2	2	0		11	0.84	70-79	0	1	2	1	0	75	1	0	0	0	0.5			1	1			0		91.2	0.05	90.9414	0	0			0
7402912071	2	1	0		0		80 e mais	2	2	1	0	0		0	0	0	0		51.9838	1	1	0
7402912072	1	6	1	72	0	0.9	70-79	2		3	1	1	91	1	0	0	0				1	1			1				68.0129	0	1
7402912091	2	0	0	82	3	0.93	80 e mais	2	3	2	0	1	83	0	0	1	0	0.5	59.057	1	0	1	1	0	1	1	120.5	0.03	81.9818	0	1	-18.1108	1	0
7402921051	1	1	0	85	2	0.84	80 e mais	2	2	1	0	0	83	0	0	1	0	0.5			0	1			1		193.9	0.09	67.7225	0	1			0
7402921081	1	3	0	80	3	0.77	80 e mais	2	1	1	0	1	84	1	0	0	0	0.5			0	1			1		111.2	0.12	77.5504	0	1			1
7402921101	1	2	0	73	5	0.68	70-79	1	1	2	1	0	102	1	0	0	1	0	71.4376	0	1	1	1	0	0	1	43.5	0.03	90.8857	0	0	-15.2161	1	0
7402925021	1	5	0	82	4	0.8	80 e mais	1	1	2	1	1	85	1	0	1	0	0.5	47.1542	1	1	1	1	1	1	2	14.7	0.02	73.1582	0	1	-22.5642	1	0
7402925031	2	11	1	73	4	1.07	70-79	1	1	3	1	1	77	1	1	0	1	0.5			0	2			1		66	0.03	71.0297	0	1			0
7402925091	2	0	0	72	2	0.94	70-79	2	2	1	0	0	78	1	0	1	0				0	1			1				86.6671	0	1
7402929011	2	7	1	88	4	1.52	80 e mais	1	3	2	1	1	78	1	0	1	0	0.5			0	1			3		77.2	0.03	43.8004	1	3			0
7402929041	1	2	0	79	5	0.63	70-79	1	2	2	1	0	81	0	0	1	1	0.5	75.6623	0	0	1	1	0	0	1	44.8	0.05	89.7396	0	0	-9.5938	1	1
7402929081	2	0	0	76	2	0.64	70-79	2	3	2	0	0		1	0	0	1	0	48.5812	1	1	1	1	1	0	2	183.4	0.02	98.113	0	0	-45.6931	1	0
7402934012	1	10	1	74	0	0.59	70-79	2	2	2	1	1	72	1	0	0	1	0.5	83.6821	0	1	1	1	0	0	0	108	0.04	94.6359	0	0	-2.28349	1	0
7402934021	2	3	0	70	4	1.2	70-79	1	1	2	1	1	78	1	0	1	0	0.5	50.6574	1	1	1	1	1	1	2	75	0.03	64.6532	0	1	-10.2403	1	0
7402934102	1	13	1	79	2	0.84	70-79	2	2	3	1	1	192	1	1	1	1	0.5	61.1186	0	0	2	1	0	1	1	146.8	0.07	70.2974	0	1	-4.96234	1	0
7405402011	2	0	0	66	11	0.83	60-69	0	1	2	0	0	82	1	0	0	0	0.5	103.675	0	0	1	0	0	0	0	67.4	0.02	95.9269	0	0	8.79661	0	0
7405404021	1	5	0	68	8	0.75	60-69	0	2	2	0	1	65	0	0	0	0	0.5	73.2466	0	1	0	1	0	1	1	90.6	0.03	86.2406	0	1	-8.87066	1	0
7405407031	2	3	0	67	4	1.07	60-69	1	2	3	1	0	75	1	0	1	0	0	78.5632	0	0	1	0	0	1	1	125.1	0.04	76.0591	0	1	7.92194	0	1
7405407041	1	3	0	68	4	1.05	60-69	1	2	1	0	1	73	1	0	0	1	0	65.1165	0	0	1	0		2	1	32.6	0.01	57.2344	1	2	11.346	0	0
7405407051	1	3	0	69	8	0.78	60-69	0	2	2	1	1	83	1	0	0	1	0	49.5251	1	1	1	1	1	1	2	71.6	0.01	81.7656	0	1	-29.1865	1	0
7405409071	1	3	0	68	1	0.58	60-69	2	1	2	0	0	79	0	0	0	1	0	80.708	0	1	1	1	0	0	1	88.2	0.03	98.028	0	0	-13.0704	1	0
7405409091	1	1	0	67	0	0.93	60-69	2	1	1	0	0	82	1	0	0	1	0.5			1	1			1		123.2	0.02	66.6202	0	1			0
7407306101	2	2	0	60	3	0.89	60-69	2	1	1	0	1	84	0	0	0	1	0.5	103.111	0	1	1	0	0	0	0	213.7	0.05	98.1055	0	0	7.61002	0	0
7407306102	1	1	0	61	0	0.91	60-69	2	2	3	0	0	90	1	0	0	0	0.5	76.1834	0	0	1	0	0	1	1	338.1	0.02	71.4237	0	1	8.19315	0	0
7407306301	1	4	0	64	4	2.41	60-69	1	2	2	1	1	203	1	1	0	1	300			1	2			4		50.6	1.05	21.7856	1	4			1
7407307901	2	1	0	63	4	0.84	60-69	1	2	1	0	0	104	1	0	0	0	0	83.6489	0	1	1	1	0	0	1	276.6	0.05	97.9882	0	0	-9.13799	1	0
7407311101	1	4	0	60	6	0.79	60-69	1	2	2	0	1	86	1	0	0	0	0	85.77	0	1	1	0	0	1	0	235.3	0.04	85.161	0	1	4.68757	0	0
7407311301	2	2	0	63	4	1.45	60-69	1	1	1	1	0		1	0	1	0	0	55.7039	1	0	1	0		2	2	73.8	0.01	54.147	1	2	5.14354	0	0
7407311901	1	1	0	62	0		60-69	2	1	1	1	0		1	0	0	0				1	1
7407315301	1	2	0	61	7	0.78	60-69	1	1	1	0	0	88	1	0	0	1	0			1	1			1		77.8	0.03	85.9367	0	1			0
7407318501	1	3	0	63	4	0.78	60-69	1	2	2	0	1	211	1	1	0	1	30	79.0408	0	1	2	1	0	1	1	80.3	0.17	84.8744	0	1	-2.08539	1	1
7407319101	1	5	0	62	3	1.01	60-69	2	2	2	1	1	105	1	0	0	1	0	58.6763	1	1	1	1	0	1	1	198.8	0.02	62.6333	0	1	-1.18839	1	0
7407325901	2	0	0	61	4		60-69	1	1	1	0	0	86	0	1	0	0	0.5	85.787	0	0	1					73.5	0.02	70.0561	0	1	21.07	0	0
7407325902	1	1	0	62	4	0.92	60-69	1	1	2	0	1		1	1	0	1	0			1	2			1		131.4	0.19
7407327301	2	2	0	60	9	0.93	60-69	0	1	1	1	0	95	1	0	0	1	300	92.7212	0	0	1	0	0	0	0	440.9	1.32	94.0025	0	0	3.73102	0	1
7407327501	2	1	0	63	5	1.07	60-69	1	2	1	0	0	91	1	0	0	1	0.5	69.6001	0	1	1	1	0	1	1	73.4	0.01	77.975	0	1	-4.04868	1	0
7407328701	1	6	1	64	11	0.8	60-69	0	1	2	1	1	91	1	0	1	0	0.5	70.3026	0	1	1	1	0	1	1	206.9	0.02	81.8241	0	1	-8.0708	1	0
7407328901	1	0	0	61	4	0.63	60-69	1	1	1	0	0	89	1	0	0	0	0.5			1	1			0		233.1	0.03	100.37	0	0			1
7407330101	2	0	0	64	11	1.07	60-69	0	1	1	0	0	94	1	0	0	1	0			0	1			1		148.8	0.02	77.4915	0	1			0
7409435041	2	1	0	80	1	1.07	80 e mais	2	1	2	1	0	79	1	0	1	0	0.5	61.4201	0	0	1	1	0	1	1	47.1	0.04	70.1517	0	1	-3.64247	1	0
7409435042	1	7	1	70	3	1.1	70-79	2	2	2	1	1	121	1	1	1	1	0.5			0	2			2		116.8	0.06	53.7913	1	2			0
7409442081	1	7	1	79	0	1.09	70-79	2	1	2	1	1	92	1	1	0	0	0	35.2816	1	0	1	1		2	3	35.9	0.02	51.4236	1	2	-13.7702	1	0
7506300101	1	5	0	64	8	0.86	60-69	0	1	2	0	0	82	1	0	0	1	0.5	58.8275	1	1	1	1	0	1	1	118.4	0	75.0224	0	1	-13.2175	1	0
7506300102	2	1	0	60	8	1.12	60-69	0	1	1	0	1	77	0	0	0	0	0.5	74.4025	0	0	0	0	0	1	1	211.7	0.02	75.2068	0	1	4.05931	0	0
7506303301	2	3	0	63	4		60-69	1	2	1	0	0		0	0	0	0				0	0
7506303302	1			61	4	0.66	60-69	1	2	3	0	0		1	1	0	0				0	1			0				99.2506	0	0
7506304901	2	0	0	62	4		60-69	1	2	1	0	0		0	0	0	0				1	0
7506304902	1	1	0	60	11	0.87	60-69	0	1	1	0	1	122	1	0	0	1	30			0	1			1		217.7	0.04	75.8525	0	1			1
7506314301	2	7	1	61	5	1.24	60-69	1	1	2	1	1	82	1	1	0	1	0.5	53.9412	1	0	2	1	1	1	2	141.12	0	66.1473	0	1	-9.42158	1	0
7506318701	2	1	0	64	4	0.98	60-69	1	2	2	0	0	84	0	0	0	0	0.5	76.1331	0	0	0	1	0	1	1	100.9	0.02	86.108	0	1	-5.10052	1	0
7506325901	2	1	0	63	3	1.14	60-69	2	1	2	0	1	100	1	0	0	1	0.5	66.7	1	0	1	1	0	1	1	169.9	0.01	72.2653	0	1	-1.46804	1	0
7506325902	1	1	0	60	3	0.54	60-69	2	2	2	0	0	90	1	0	0	1	0	95.614	0	1	1	1	0	0	0	127.6	0.01	104.818	0	0	-5.92347	1	1
7601553021	1	8	1	74	3	0.96	70-79	2	2	2	1	0	83	1	0	1	0	0.5	63.9083	0	0	1	0	0	1	1	177.6	0.05	61.3978	0	1	6.51867	0	0
7609011031	2			65	0	0.96	60-69	2	2	2	0	0	61	1	0	0	0		85.0286	0	1	1	0	0	1	0			87.1741	0	1	4.13559	0
7631208701	1	6	1	61	11	0.98	60-69	0	2	1	0	0	130	1	1	0	1	0	49.0771	1	1	2	1	1	1	2	41.6	0.02	65.3463	0	1	-13.8157	1	0
7631208702	2	2	0	60	4	1	60-69	1	1	1	0	0	78	0	0	0	1	0.5	71.05	0	1	1	1	0	1	1	39.4	0.04	86.1626	0	1	-10.8441	1	0
7631209301	1	4	0	64	2	0.74	60-69	2	1	1	0	1	88	1	0	0	0	0.5	76.9664	0	1	1	1	0	0	1	145.4	0.01	89.8486	0	0	-8.82102	1	0
7631214701	1	13	1	63	4	0.66	60-69	1	1	3	1	1	135	0	1	0	1	30	74.2647	0	0	1	1	0	0	1	138.3	0.06	98.0237	0	0	-24.9124	1	1
7631217501	1	0	0	64	5	0.75	60-69	1	2	2	1	0	82	0	0	0	1	0	91.0834	0	1	1	0	0	1	1	15.6	0.01	88.4129	0	1	0.670686	0	0
7631220301	2	2	0	61	6	1.19	60-69	1	1	2	0	0	92	1	0	0	1	0.5			0	1			1		249.7	0.02	69.4963	0	1			0
7631222501	2	7	1	64	7	1.21	60-69	1	2	2	1	0		1	1	0	1	0			0	2			1		18.1	0.02	66.8609	0	1			0
7631223701	2	0	0	62	5	0.82	60-69	1	2	1	1	0	88	1	0	0	1				0	1			0				99.3197	0	0
7631224501	1	0	0	62	3	0.91	60-69	2	2	1	0	1	109	1	0	0	1	0.5	64.3806	0	0	1	1	0	1	1	148.8	0.07	70.9809	0	1	-3.52691	1	1
7631225101	1	0	0	64	3	0.85	60-69	2	2	2	1	0	74	1	0	0	1	0	88.2605	0	0	1	0	0	1	0	16.3	0.01	76.0828	0	1	17.0208	0	0
7631231301	2	0	0	63	11	1.18	60-69	0	1	1	1	1	94	1	0	1	1	0.5	58.1968	1	0	2	1	0	1	1	134.5	0.02	69.3358	0	1	-7.41345	1	0
7631231901	1	9	1	60	4	1.08	60-69	1	2	2	1	1	193	1	1	0	1	30			0	2			2		16.3	0.01	58.5174	1	2			0
7631235501	1	9	1	60	8	0.9	60-69	0	2	2	1	1	104	1	0	0	1	0	48.8426	1	0	1	1	1	1	2	21.9	0.02	72.8286	0	1	-21.5034	1	0
7631235701	1	1	0	62	4	0.7	60-69	1	3	2	0	0	247	1	1	0	1	1000			0	2			0		61.1	3.51	97.2464	0	0			1
7700402061	2	4	0	85	15	1.56	80 e mais	0	1	2	1	1	66	1	0	1	1	0	31.1837	1	0	2	1		3	3	140.3	0.12	43.2558	1	3	-9.08283	1	0
7700405051	1	1	0	70	15	1.2	70-79	0	1	1	1	0	116	1	1	0	1	0	48.2352	1	0	2	0		2	2	110.9	0.03	48.1576	1	2	3.10371	0	0
7700409101	2			77	4	1.25	70-79	1	1		0	0	49	1	1	0	1	30			0	2			2		109.7	0.47	59.3075	1	2			1
7700409102	1	12	1	73	4	0.79	70-79	1	1	2	1	1	89	1	0	0	1	0			1	1			1		102.6	0.04	78.5466	0	1			0
7700412071	1	0	0	79	11		70-79	0	1	1	1	0		1	0	1	0				0	1
7700415012	1	5	0	81	11	0.92	80 e mais	0	1	2	1	1	103	1	1	0	1	0			0	2			1		102.6	0.02	62.2482	0	1			0
7700415021	1	0	0	81	4	0.82	80 e mais	1	1	2	1	0	81	0	0	0	0	0.5			1	0			1		57.8	0.04	71.4653	0	1			0
7700418051	2	0	0		8	1	70-79	0	1	1	0	0	100	0	0	1	0				0	1			1				77.0372	0	1
7700418052	1	0	0		6	0.71	70-79	1	1	2	1	0		1	0	1	0				0	1			0				90.4008	0	0
7700425021	2	0	0	80	15	1.02	80 e mais	0	1	1	0	0	87	1	0	0	1	0.5	40.9739	1	0	1	1	1	1	2	35.8	0	74.2982	0	1	-29.6729	1	0
7700425022	1	3	0	73	15	1.08	70-79	0	1	1	1	0	89	1	0	0	1	0.5	44.4748	1	0	1	1		2	2	81.5	0.03	53.9724	1	2	-6.44411	1	0
7700425041	2	3	0	74	16	1.17	70-79	0	1	3	1	1	61	1	0	1	1	0			0	2			1		98.4	0.04	65.4157	0	1			0
7700428011	1	5	0	83	11	0.98	80 e mais	0	1	2	1	1	80	0	0	1	0	0			0	1			2		45.2	0.06	56.99	1	2			0
7700428051	2	3	0	79	16	1.06	70-79	0	1	1	1	0	111	0	0	1	1		55.4298	1	0	1	1	0	1	1			71.3892	0	1	-11.1557	1
7700428052	1	0	0	80	15	0.83	80 e mais	0	1	1	1	0	90	0	0	1	0				0	1			1				70.4334	0	1
7700428053	1	0	0	78	9	0.66	70-79	0	1	1	0	0	102	0	0	0	1		69.1291	0	0	1	1	0	1	1			89.2927	0	1	-15.4823	1
7700428071	2	0	0		15		70-79	0	1	1	0	0		1	0	1	0				0	1
7702204011	2	1	0	82	15	1.87	80 e mais	0	3	1	0	0	114	1	1	1	1				0	2			3				35.4558	1	3
7702204012	1	1	0	78	11	0.62	70-79	0	3	1	0	0	83	1	0	0	0		80.7501	0	0	1	1	0	0	1			90.6483	0	0	-4.71008	1
7702204031	2	10	1	81	1	1.02	80 e mais	2	2	3	1	1	71	1	0	0	0	0.5			0	1			1		87.6	0.02	73.8376	0	1			0
7702204032	1	8	1	76	4	1.07	70-79	1	1	3	1	1	65	1	0	1	0				0	1			2				53.5694	1	2
7702204041	1	8	1	79	4	1.04	70-79	1	1	2	0	0	89	0	0	0	1		35.0246	1	0	1	1		2	3			54.4044	1	2	-16.8454	1
7702208022	1	5	0	85	3	0.77	80 e mais	2	2	2	1	1	104	1	1	0	0	0	73.4826	0	0	1	0	0	1	1	89.4	0.03	75.176	0	1	3.81253	0	0
7702208062	1	12	1		5	1.2	80 e mais	1	3	2	1	1		1	0	1	0	0.5	23.6263	1	0	1	1		3	4	144.3	0.09	44.4172	1	3	-18.9695	1	0
7702208091	2	2	0	82	16	1.22	80 e mais	0	1	1	0	0	109	0	1	1	0	0			0	1			2		136.8	0.02	59.1923	1	2			0
7702208092	1	2	0	78	8	0.89	70-79	0	1	1	0	1	76	1	0	0	0	0	59.7854	1	0	1	1	0	1	1	47.7	0.06	65.9944	0	1	-2.41725	1	0
7702208101	1	1	0	78	11	0.79	70-79	0	1	2	1	0	91	1	0	0	1				0	1			1		118	0.03	76.1417	0	1			0
7702211041	2	3	0	77	17	1.09	70-79	0	1	1	0	1	234	0	1	1	1	0	62.5057	0	1	2	1	0	1	1	80	0.02	69.9021	0	1	-2.14026	1	0
7702211042	1	1	0	83	15	1.05	80 e mais	0	1	1	0	0	82	1	0	0	0	0	63.6875	0	0	1	0		2	1	14.8	0.01	52.4618	1	2	15.9591	0	0
7702211091	2	1	0	73	11	1.09	70-79	0	1	1	0	0	131	1	1	0	0				0	1			1				71.6628	0	1
7702214061	2	0	0	83	15	1.2	80 e mais	0	1	1	0	0	88	1	0	0	0	300	54.4424	1	0	1	1	1	1	2	125.2	2.08	60.0037	0	1	-0.652145	1	1
7702220081	1	3	0	73	11	0.62	70-79	0	1	1	0	0	85	0	0	0	0	0	73.8402	0	0	0	1	0	0	1	131.3	0.06	93.5114	0	0	-14.9904	1	0
7702220082	1	7	1	98	1	1.48	80 e mais	2	1	2	1	1	98	1	1	1	1	0			0	2			3		129	0.06	31.6549	1	3			0
7702227091	2	1	0	84	15	1.48	80 e mais	0	1	1	0	0	72	1	0	0	0	0.5	41.6217	1	1	1	1		2	2	115.9	0.02	46.364	1	2	-1.05243	1	0
7705824301	1	7	1	62	15	0.72	60-69	0	1	1	0	1	68	0	0	0	0	0.5	71.3089	0	0	0	1	0	0	1	85.8	0	94.0139	0	0	-18.8716	1	0
7705837101	2	10	1	62	14	0.78	60-69	0	1	1	1	1	96	0	0	0	1	0.5	79.1206	0	0	1	1	0	0	1	118.2	0	100.831	0	0	-16.8173	1	1
8017202101	1	0	0	62	16	0.54	60-69	0	1	1	0	1	95	0	0	0	1	0.5	92.0884	0	0	1	1	0	0	0	147.2	0.06	103.523	0	0	-7.31089	1	1
8017203301	1	11	1	63	11	0.74	60-69	0	1	2	0	1	105	1	0	1	0	0.5	89.9556	0	1	1	0	0	0	0	156.5	0.03	90.4091	0	0	4.18728	0	1
8104600501	1	2	0	62	8	0.76	60-69	0	1	2	0	1	79	0	1	0	1	0.5	67.8716	0	0	1	1	0	1	1	102.5	0.01	88.1079	0	1	-16.9998	1	0
8104603701	2	3	0	63	11	1.05	60-69	0	1	2	0	0		0	0	0	0	0.5			0	0			1		173.7	0.01	79.7607	0	1			0
8104603702	1	4	0	61	9	0.76	60-69	0	1	1	0	0	92	1	0	0	1	0.5			0	1			1		222.3	0.02	88.6576	0	1			0
8104613901	2	5	0	63	7	1.66	60-69	1	1	1	0	1	109	1	1	1	1	0.5	32.9781	1	0	2	1		2	3	260.2	0.03	46.0348	1	2	-9.24693	1	0
8104613902	1	8	1	61	11	0.68	60-69	0	1	2	0	0	83	0	1	0	0	0	76.2069	0	0	1	1	0	0	1	63.6	0.02	98.5391	0	0	-18.4255	1	0
8104616101	1	2	0	62	4	1.03	60-69	1	1	1	0	0	99	1	0	0	1	0.5			0	1			1		207.02	0.05	61.1768	0	1			0
8104616701	2	4	0	62	11	0.8	60-69	0	1	2	0	1	160	1	1	0	1	0			1	2			0		26.9	0.01	100.063	0	0			0
8104617501	2	1	0	62	11	0.62	60-69	0	3	1	0	0	102	1	0	1	1	0	58.1084	1	0	2	1	0	0	1	174	0.1	108.07	0	0	-45.9599	1	0
8104617502	1	2	0	63	8	0.96	60-69	0	1	1	0	0	116	1	1	1	1	0.5	68.0603	0	1	2	0	0	1	1	65.6	0.02	66.1553	0	1	5.47667	0	0
8104617701	1	9	1	61	11	0.8	60-69	0	1	2	1	0	102	1	1	1	1	30			1	2			1		102.5	0.05	83.3651	0	1			0
8104617901	1	2	0	60	8	0.67	60-69	0	1	1	1	0	89	1	0	0	1	0.5	84.3634	0	1	1	1	0	0	1	290.9	0.02	99.5085	0	0	-11.0956	1	0
8104618701	1	0	0	63	8	0.57	60-69	0	2	1	0	0	88	0	0	0	1	0			0	1			0		166.5	0.01	101.549	0	0			0
8107007071	2	0	0	72	2	1.27	70-79	2	2	1	0	0	80	1	0	0	1	0.5	48.5983	1	0	1	1	1	1	2	267.1	0.04	60.0264	0	1	-7.68494	1	0
8107007151	1	0	0	71	0	0.87	70-79	2	2	2	0	0	93	1	1	0	0		54.7207	1	0	1	1	1	1	2			70.8368	0	1	-12.7367	1
8107010051	1	1	0	84	1	1.05	80 e mais	2	1	2	1	1	73	1	0	1	0				0	1			2				52.1365	1	2
8107013012	1	4	0	75	0	1.27	70-79	2	1	2	1	1	81	1	0	1	0				1	1			3				43.8848	1	3
8107016011	1	4	0	76	5	0.87	70-79	1	2	2	0	0	62	1	1	0	0	30	60.9205	0	0	1	1	0	1	1	194.4	0.03	68.6679	0	1	-3.89344	1	0
8107019052	1	0	0	78	2	1.14	70-79	2	2	2	1	0		1	0	1	0	30	61.7374	0	0	1	0		2	1	80.2	0.03	49.339	1	2	17.2687	0	0
8204101011	1	11	1	68	4	0.84	60-69	1	1	2	1	1	86	1	0	0	0	0.5			0	1			1		140.9	0.01	74.8082	0	1			0
8204101021	1	7	1	65	11	0.65	60-69	0	1	1	0	1	87	1	0	0	0	0.5	93.2511	0	0	1	1	0	0	0	104	0.01	97.1688	0	0	-0.352659	0	0
8204102031	1	1	0	66	11	0.58	60-69	0	3	2	1	0	146	1	1	1	0	0.5			0	2			0		40.2	0.01	98.6395	0	0			0
8204103041	2	1	0	65	2	1.12	60-69	2	1	2	0	0	86	1	0	0	1	0.5	75.4901	0	1	1	0	0	1	1	246.1	0.03	73.359	0	1	7.14627	0	1
8204105051	1	6	1	65	5	0.89	60-69	1	1	2	0	1	83	1	0	1	0	0.5	76.8729	0	0	1	0	0	1	1	150	0.02	71.5517	0	1	9.70692	0	0
8204106061	2	0	0	64	11	1.17	60-69	0	1	1	0	0	80	1	0	0	1	30	56.543	1	0	1	1	0	1	1	412.4	0.06	69.6132	0	1	-9.02925	1	0
8204106071	1	0	0	68	11	0.65	60-69	0	1	1	1	0	79	0	0	0	0	30	77.7605	0	0	0	1	0	0	1	232.2	0.03	95.3727	0	0	-13.0909	1	0
8204106111	2	0	0	69	14	0.97	60-69	0	3	1	0	1	99	0	0	0	0	0	84.1578	0	0	0	0	0	1	0	164.8	0.02	84.5053	0	1	5.41949	0	1
8204108081	2	3	0	64	4	1.08	60-69	1	2	2	1	0	87	1	0	0	1	30	67.7797	0	0	1	1	0	1	1	327.6	0.04	76.1562	0	1	-3.93952	1	0
8204110091	1	2	0	68	4	0.73	60-69	1	1	1	0	1	78	1	0	0	1	0.5	87.813	0	0	1	0	0	1	0	202.4	0.1	88.5313	0	1	3.34809	0	0
8204110101	2	3	0	69	11	0.98	60-69	0	1	2	0	1	93	1	1	1	1	0			0	2			1		94.2	0.02	83.4716	0	1			0
8204110121	1	0	0	65	11	0.95	60-69	0	1	2	0	0	86	1	0	0	1		63.677	0	0	1	0	0	1	1			65.7535	0	1	1.36349	0
8204110131	2	1	0	68	7	0.98	60-69	1	3	2	0	0	191	1	1	1	1				0	2			1				83.9923	0	1
8215503901	1	2	0	61	11	0.72	60-69	0	3	2	0	1	101	0	0	0	1	0	78.6105	0	0	1	1	0	0	1	264.4	0.04	94.6005	0	0	-12.0469	1	0
8215507301	1	5	0	62	8	0.53	60-69	0	1	1	0	1	88	0	0	0	0	0	92.7535	0	0	0	1	0	0	0	148.1	0.03	103.99	0	0	-7.42363	1	0
8215507501	1	2	0	62	11	0.62	60-69	0	3	1	0	0		0	0	0	0	0.5	90.415	0	1	0	1	0	0	0	168.4	0.06	100.133	0	0	-5.27564	1	0
8215510301	1	2	0	60	11	0.93	60-69	0	2	2	1	0	102	1	0	1	1	0.5	73.8417	0	0	2	0	0	1	1	158.4	0.04	70.0186	0	1	8.26941	0	0
8215510501	2	0	0	60	14	0.94	60-69	0	2	1	0	1	89	0	0	0	1	0.5	85.0898	0	0	1	1	0	0	0	336.8	0	92.8037	0	0	-2.28022	1	0
8215511301	1	3	0	60	4	0.82	60-69	1	1	1	0	1	86	0	0	0	0	0	70.3729	0	0	0	1	0	1	1	97.5	0.03	81.436	0	1	-7.90594	1	0
8215511701	1	3	0	61	3	0.72	60-69	2	1	2	1	0	97	1	1	1	0	0			0	2			0		30	0.02	94.6005	0	0			0
8215601101	1	0	0	64	5	1.39	60-69	1	2	1	1	1	89	1	0	1	1	0	48.7196	1	1	2	0		3	2	122.8	0.02	42.1669	1	3	9.14841	0	0
8215609101	1	2	0	64	4	0.89	60-69	1	2	2	1	1	96	0	0	1	0	0.5	72.7003	0	0	1	0	0	1	1	238.8	0.04	71.9981	0	1	4.36636	0	0
8215609102	2	1	0	64	11	1.23	60-69	0	1	2	1	1	89	1	0	1	0	0	53.6053	1	1	1	1	1	1	2	105	0.02	65.5585	0	1	-8.36975	1	0
8215610901	1	0	0	62	15	0.67	60-69	0	1	2	0	0	106	0	0	0	0	0			1	0			0		288.1	0	98.2784	0	0			0
8215619501	2	3	0	63	2	0.91	60-69	2	2	2	1	0	86	1	0	0	1	0.5			0	1			0		102.8	0.03	94.7035	0	0			0
8400000391	1	2	0	90	1	0.98	80 e mais	2	1	2	1	0	77	1	0	1	1	30			0	2			2		55.5	0.05	54.5622	1	2			0
8400200141	1	5	0	85	2	1.09	80 e mais	2	1	2	1	1	80	1	0	0	1		54.7055	1	0	1	0		2	2			49.54	1	2	8.95469	0
8400201031	2			74	4		70-79	1	2		0	0		1	1	1	0				0	2
8400207091	2	1	0	73	0	1.27	70-79	2	2	2	0	0	170	1	1	1	1	300			0	2			1		189.1	2.11	59.6542	0	1			1
8400213101	1	4	0	75	5	1.11	70-79	1	1	2	1	1	225	1	1	1	1	0.5			1	2			2		115.8	0.04	51.2613	1	2			0
8400225081	1	0	0	69	0	0.97	60-69	2	2	1	1	0	121	0	0	0	0	0.5			1	0			1		144.2	0.14	62.9445	0	1			0
8406003031	1	0	0	75	4	0.38	70-79	1	1	1	0	0	137	1	1	0	1	100			1	2			0		140.6	0.18	103.921	0	0			0
8406006071	2	0	0	75	4	0.93	70-79	1	2	1	1	0		1	1	0	1				0	2			1				85.6297	0	1
8406016061	2	2	0		4	0.91	70-79	1	1	2	0	1	74	1	0	0	0				1	1			1				87.893	0	1
8406020072	1	0	0	75	4	0.67	70-79	1	2	1	0	0	82	1	0	0	0	0.5	67.4092	0	1	1	1	0	0	1	83.8	0.01	90.0833	0	0	-18.6179	1	0
8406020081	2	4	0	74	4	1.56	70-79	1	1	2	0	1	66	1	0	1	0	0.5	20.1252	1	1	1	1		2	4	170.5	0.03	46.3186	1	2	-24.1662	1	1
8406023062	1	7	1	80	0	1.03	80 e mais	2	1	3	1	1	41	1	1	1	1	300			0	2			2		162	0.46	54.3585	1	2			1
8406023091	2	0	0	71	4	0.71	70-79	1	1	2	0	0	76	1	0	1	0	0.5	68.3431	0	1	1	1	0	0	1	98.1	0.01	98.0885	0	0	-24.5227	1	0
8406030081	2	1	0	72	0	1.23	70-79	2	3	2	0	0	117	1	0	0	1	300			0	1			1		393.3	0.4	61.9897	0	1			0
8408301301	1	1	0	60	4	0.73	60-69	1	2	2	0	0	156	0	1	0	1	0.5	94.523	0	1	1	0	0	0	0	74.2	0	93.628	0	0	4.27547	0	0
8408302101	2	0	0	63	8	1.1	60-69	0	2	1	0	1	94	1	1	0	1	0	68.2534	0	0	2	1	0	1	1	207.1	0.02	75.4301	0	1	-2.64805	1	0
8408302901	1	3	0	64	3	0.8	60-69	2	1	2	0	1	84	1	0	0	1		73.8119	0	1	1	1	0	1	1			81.8241	0	1	-4.34072	1
8408304301	1	9	1	64	3	1.03	60-69	2	2	1	0	1	101	1	1	1	1	0			1	2			1		69.9	0	60.4205	0	1			0
8408306901	1	1	0	61	8	0.82	60-69	0	1	2	0	0	128	1	1	0	1	0	68.8859	0	1	2	1	0	1	1	100.6	0	80.9311	0	1	-8.40258	1	0
8408307701	2	2	0	60	4	0.81	60-69	1	2	1	1	0	75	1	0	0	1	0			0	1			0		158.4	0	100.936	0	0			0
8408309301	1	1	0	62	8	0.94	60-69	0	1	1	0	0	82	1	0	1	0	0.5	74.9073	0	1	1	0	0	1	1	375.8	0	68.2712	0	1	10.1819	0	0
8408310901	1	0	0	63	1	0.7	60-69	2	2	1	0	0	80	0	0	0	0	0.5	81.2743	0	1	0	1	0	0	1	70.2	0	96.6435	0	0	-11.7628	1	0
8408318901	2	2	0	61	3	1.05	60-69	2	2	1	0	0	220	1	1	1	1		64.0619	0	0	2	1	0	1	1			80.759	0	1	-12.7048	1
8408324501	1	0	0	63	5	0.76	60-69	1	1	2	0	1		1	0	0	1	0	67.0581	0	1	1	1	0	1	1	128.9	0	87.5616	0	1	-16.0099	1	0
8408326101	1	1	0	62	2	0.94	60-69	2	2	1	1	0	117	1	1	1	1	0.5	67.5318	0	1	2	0	0	1	1	109.9	0.12	68.2712	0	1	2.39601	0	0
8408328901	2	4	0	62	1	0.83	60-69	2	1	2	0	1	103	0	0	0	0	30			1	0			0		149.7	0.01	98.9568	0	0			0
8408330701	1	3	0	62	2	0.67	60-69	2	1	1	1	0	134	1	1	0	1	30			1	2			0		171.1	0.06	98.2784	0	0			0
8408331901	1			63	4	0.55	60-69	1			0	0	102	1	1	0	1	30			0	2			0		131.1	0.31	102.427	0	0			1
8408333901	1	2	0	61	0	0.83	60-69	2	2	2	0	1	109	1	0	0	1	0			1	1			1		126.1	0	79.7625	0	1			1
8509001011	2	2	0	66	0	0.85	60-69	2	1	1	0	0	86	0	0	0	0	0.5			0	0			0		266.9	0.02	95.8338	0	0			0
8509001021	1	5	0	69	4	0.81	60-69	1	1	2	1	1	111	1	1	0	1	30	62.368	0	1	2	1	0	1	1	95.1	0	78.1452	0	1	-12.2688	1	0
8509007041	1	6	1	65	8	0.79	60-69	0	1	1	0	1	87	1	0	0	1	0	83.2242	0	1	1	0	0	1	1	152.4	0.01	82.0417	0	1	5.39519	0	0
8509007051	1	5	0	66	4	0.76	60-69	1	1	2	1	1	75	1	0	0	1	0.5	71.981	0	1	1	1	0	1	1	92.8	0.21	85.9431	0	1	-10.3635	1	1
8509501301	1	7	1	60	5	0.95	60-69	1	1	2	1	1	92	1	1	0	0	0			1	1			1		122.7	0.01	68.2535	0	1			0
8509501302	2	0	0	61	2	1.01	60-69	2	2	1	0	0	116	1	1	0	1	0			0	2			1		180.9	0.01	84.6121	0	1			0
8509504101	1	5	0	63	5	0.77	60-69	1	2	2	1	0	88	1	0	0	1	0.5			0	1			1		180.4	0.02	86.1988	0	1			0
8509509801	2	2	0	60	5		60-69	1	1	2	0	0	111	1	0	1	1	0.5			1	2					153.9	0.02	77	0	1			0
8509510901	1	3	0	61	2	0.94	60-69	2	2	2	1	1	93	1	0	1	1	0	72.3324	0	1	2	0	0	1	1	136.5	0.01	68.6972	0	1	6.91392	0	0
8509518101	2	1	0	62	4	0.99	60-69	1	2	2	0	0	89	1	0	0	1	0.5			0	1			1		166.5	0.03	86.13	0	1			1
8509532101	1	1	0	64	4	0.76	60-69	1	2	2	1	0		0	0	0	1	0	76.1028	0	1	1	1	0	1	1	129.4	0.01	87.0188	0	1	-7.20511	1	0
8509535701	1	0	0	63	4	0.83	60-69	1	2	1	0	0	85	1	0	0	1	0.5	58.3286	1	1	1	1	0	1	1	45.8	0.02	78.7765	0	1	-17.3315	1	0
8509535702	2	11	1	63	5	0.75	60-69	1	2	3	1	1	92	0	0	0	0	0			0	0			0		90.3	0.02	101.4	0	0			0
8509536101	1	0	0	61	11	0.63	60-69	0	1	1	1	1	83	0	0	0	0	0.5	98.8229	0	1	0	0	0	0	0	188.4	0.07	100.37	0	0	0.7911	0	0
8509538101	2	7	1	62	4	1.59	60-69	1	2	2	1	1	199	1	1	1	1	300			0	2			2		50.9	1.95	48.7798	1	2			1
8509538102	1	8	1	64	4	0.89	60-69	1	2	2	0	1	78	1	0	0	0	0	68.4099	0	1	1	1	0	1	1	164.8	0.07	71.9981	0	1	0.172764	0	0
8509539501	1	0	0	64	11		60-69	0	1	1	1	0		0	0	0	0		52.6103	1	0	0
8509546501	2	2	0	62	3	1	60-69	2	2	2	0	1	127	1	1	0	1	30	77.0434	0	1	2	1	0	1	1	177.4	0.48	85.0975	0	1	-3.07611	1	1
8509548101	2	2	0	64	8	1	60-69	0	1	1	1	1	100	1	0	0	1	0.5			1	1			1		139.4	0.06	84.0456	0	1			0
8509552501	1	8	1	61	0	0.79	60-69	2	2	2	1	1	95	0	1	1	0	0.5	62.0863	0	1	1	1	0	1	1	121.6	0.02	84.633	0	1	-19.7006	1	0
8509554501	1	0	0	64	4	0.67	60-69	1	2	1	0	0	107	1	0	0	1	0.5	76.1936	0	1	1	1	0	0	1	201.6	0.03	97.0635	0	0	-17.2499	1	0
8604200176	1	3	0	86	4	0.94	80 e mais	1	3	1	1	0	78	1	0	0	1	0.5			0	1			2		107	0.02	58.4403	1	2			1
8604200178	1	4	0	93	1	1.11	80 e mais	2	1	2	1	1	86	1	0	1	1	0.5			0	2			2		51	0	46.1182	1	2			0
8604207041	1	3	0	81	4	0.7	80 e mais	1	3	2	1	0	81	1	0	1	0				0	1			1				85.8724	0	1
8604207061	1	6	1	80	4	0.79	80 e mais	1	2	2	1	0	88	1	0	0	1	30			0	1			1		153.8	0.02	74.7342	0	1			0
8604211031	2	5	0	74	4	1.01	70-79	1	2	2	1	0	108	1	0	0	0	30	67.0438	0	0	1	1	0	1	1	242.5	0.04	78.0403	0	1	-5.83445	1	0
8604211032	1	7	1	75	4	1.04	70-79	1	2	3	1	1	110	1	1	0	1	0.5	43.1325	1	0	2	1		2	2	120.6	0.03	55.7748	1	2	-9.77917	1	0
8604211091	1	5	0	94	10	0.88	80 e mais	0	1	2	1	0		1	0	1	0	0			0	1			1		44.2	0.01	60.5591	0	1			0
8604216032	1	5	0	76	4	0.76	70-79	1	1	1	0	0	80	1	0	0	1	30	65.9753	0	1	1	1	0	1	1	69.7	0.02	80.7608	0	1	-10.3275	1	0
8604226021	2	1	0	85	1	1.66	80 e mais	2	1	2	0	0	125	1	1	0	1	0.5	33.7375	1	0	2	1		3	3	301.3	0.07	39.8991	1	3	-3.09193	1	0
8604226041	2	1	0	83	8	0.97	80 e mais	0	1	1	1	0	111	1	0	1	1	0.5			0	2			1		129.7	0.02	77.4586	0	1			0
8604226042	1	0	0	81	4	0.45	80 e mais	1	1	1	1	0	105	1	1	0	0	0	88.8	0	0	1	1	0	0	0	46.5	0.02	96.1167	0	0	-4.38089	1	0
8604226051	1	1	0	73	4	0.8	70-79	1	1	2	1	1	109	0	0	0	1				1	1			1				77.3699	0	1
8703007301	2	0	0	61	11	0.77	60-69	0	1	2	0	0	83	1	0	0	0	0	91.5693	0	0	1	1	0	0	0	57.5	0	101.856	0	0	-4.72874	1	0
8703007701	1	0	0	62	3	0.8	60-69	2	2	2	0	0	246	1	1	0	1	30			0	2			1		124.2	0.04	82.8482	0	1			0
8703009701	1	2	0	63	8	0.75	60-69	0	2	1	1	1	87	0	0	0	1	0			1	1			1		140.7	0	88.9645	0	1			0
8703009901	1	1	0	63	8	0.62	60-69	0	2	1	0	0	87	1	0	0	1	30			1	1			0		215.5	0	99.5118	0	0			0
8703013101	1	2	0	64	4	0.9	60-69	1	1	2	1	1	80	1	0	1	0	0.5	70.1486	0	0	1	0	0	1	1	88.4	0.01	70.5988	0	1	3.15452	0	0
8703014101	2	0	0	64	4	1	60-69	1	2	1	0	0	117	1	0	0	1		87.376	0	0	1	0	0	1	0			84.0456	0	1	8.98374	0
8703014701	1	1	0	60	8	0.84	60-69	0	2	2	0	0	137	1	1	0	0	0	50.7286	1	1	1	1	1	1	2	65.8	0	79.1149	0	1	-25.9527	1	0
8703016101	2	3	0	61	4	1.12	60-69	1	2	1	0	1	94	0	1	0	1		57.0458	1	0	1	1	0	1	1			74.7405	0	1	-14.1534	1
8703016301	1	4	0	60	6	0.83	60-69	1	2	2	1	1	92	1	0	0	0	0	63.4848	0	1	1	1	0	1	1	182.6	0	80.2601	0	1	-13.6836	1	0
8703020501	1	1	0	61	11	0.9	60-69	0	2	2	1	0	87	1	0	0	1		77.4241	0	1	1	0	0	1	1			72.3771	0	1	8.93968	0
8900000350	2	6	1	85	3	1.49	80 e mais	2	1	2	1	1		1	0	0	1	30			0	1			2		89.8	0.24	45.7057	1	2			1
8900000475	1	5	0	87	4	0.9	80 e mais	1	1	2	1	0	88	1	0	0	1				0	1			1				61.5708	0	1
8900000555	2	2	0	93	0	1.13	80 e mais	2	2	2	1	1	74	1	0	1	0	0.5			0	1			1		203	0.04	60.6026	0	1			1
8900000556	2	3	0	90	4	1.62	80 e mais	1	1	1	1	0	78	1	0	0	0	30	39.7748	1	0	1	0		3	3	70.3	0.07	40.0747	1	3	3.57713	0	1
8900806052	1	2	0		0		70-79	2	1	1	0	1		0	0	0	0		61.5025	0	0	0
8900806092	1	1	0		4		70-79	1	1	1	0	1		0	0	0	0				1	0
8900823082	1	6	1	76	4	0.91	70-79	1	2	2	1	1	103	1	1	0	0	0.5	64.1401	0	1	1	0	0	1	1	160.1	0.15	65.062	0	1	3.38735	0	0
8900832101	2	4	0	76	4	0.92	70-79	1	1	2	0	1	82	1	0	0	0		67.4213	0	0	1	1	0	1	1			86.2099	0	1	-13.6842	1
8900832102	1	4	0	73	3	0.61	70-79	2	1	1	0	0	79	1	0	0	0				0	1			0				93.8786	0	0
8906602101	1	0	0	60	2	0.75	60-69	2	2	1	0	1	79	1	0	0	1	0.5			1	1			0		136.5	0.03	90.64	0	0			0
8906602701	1	0	0	60	2	1.06	60-69	2	2	1	0	0	136	0	1	0	1	0.5	66.6364	0	1	1	0	0	1	1	47.7	0.05	59.8448	0	1	9.82406	0	0
8906606101	1	9	1	64	10	0.76	60-69	0	1	2	0	1	107	1	1	1	1	0	93.7926	0	1	2	0	0	1	0	132.3	0.02	87.0188	0	1	10.2116	0	0
8906608601	1	3	0	61	5		60-69	1	1	2	1	1		0	1	0	1		62.2812	0	0	1
8906612301	2	2	0	61	11	0.99	60-69	0	2	1	0	1	79	0	0	0	0	0.5	86.7453	0	0	0	0	0	1	0	264.8	0.04	86.6674	0	1	5.07447	0	0
8906625501	2	0	0	62	14	1.07	60-69	0	1	1	0	1	101	1	0	0	1	0	75.0116	0	1	1	0	0	1	1	105.2	0.02	78.4614	0	1	1.1558	0	0
8906630501	1	6	1	62	4	0.87	60-69	1	2	2	0	1	102	1	0	0	1	0	70.6044	0	0	1	1	0	1	1	153.9	0.03	74.9149	0	1	-0.81986	1	0
8907208061	1	1	0	82	3	0.83	80 e mais	2	1	2	0	0	72	1	0	0	1	0.5	63.0999	0	1	1	1	0	1	1	129.5	0.04	69.9967	0	1	-2.56385	1	1
8907208081	2	3	0	84	3	0.93	80 e mais	2	1	3	1	0	85	1	1	1	0	0.5			0	2			1		45.7	0.02	80.9683	0	1			0
8907208082	1	6	1	82	1	1.62	80 e mais	2	1	3	1	1	112	1	1	1	1				0	2			3				31.3728	1	3
8907226032	1			82	0	0.86	80 e mais	2	2		0	0		1	0	1	0	0	70.5728	0	0	1	0	0	1	1	65.2	0.01	67.0769	0	1	8.34366	0	1
8910703041	1	8	1	91	0	0.92	80 e mais	2	1	2	1	1	64	0	0	1	0	0.5			0	1			2		77.6	0.04	58.8596	1	2			1
8910707101	1			73	0		70-79	2	2		0	0		1	0	0	0				0	1
8910711051	2	1	0	73	0	0.95	70-79	2	2	2	1	0	82	1	1	0	1	0.5			0	2			1		141.1	0.06	84.5157	0	1			1
8910711071	1	4	0	75	3	0.82	70-79	2	2	2	1	0	107	1	1	0	1	100			0	2			1		69	0.7	74.6453	0	1			1
8910715061	1	2	0	81	4	0.82	80 e mais	1	2	2	1	0	99	1	1	0	0	0.5	61.8577	0	0	1	1	0	1	1	41.4	0.04	71.0223	0	1	-4.66868	1	0
8910719031	2	0	0	81	2	1.46	80 e mais	2	2	1	0	0	71	1	0	1	0	0.5	40.5467	1	0	1	1		2	3	133.8	0.02	47.717	1	2	-3.64333	1	0
8910719081	1	0	0	72	1	0.92	70-79	2	2	1	1	0	71	1	1	1	0		31.2405	1	0	2	1	1	1	3			65.8318	0	1	-32.4824	1
8910723061	1	0	0	89	4	1.55	80 e mais	1	1	1	0	0	88	1	0	0	1	0.5			0	1			3		63.1	0.03	31.8689	1	3			0
8910731091	2	2	0	75	10	0.71	70-79	0	1	1	0	1	96	0	1	0	0	0			0	1			0		74.8	0.02	95.6784	0	0			0
8910735081	2	1	0	71	3	0.98	70-79	2	2	1	0	0	88	1	0	0	1	0.5	56.1688	1	0	1	1	0	1	1	124.9	0.02	81.9286	0	1	-21.462	1	1
8911400031	1	7	1	67	0	0.68	60-69	2	3	2	1	1	92	1	0	1	1	100			0	2			0		149	0.15	94.3412	0	0			1
8911400041	1	3	0	67	3	0.94	60-69	2	3	2	0	0	36	0	0	0	0	0.5			0	0			1		225.2	0.05	65.7706	0	1			0
8911409011	2	4	0	65	0	0.94	60-69	2	1	3	1	0	92	0	0	0	0				1	0			1				89.4045	0	1
9000000413	1	5	0		3	0.78	80 e mais	2	1	2	0	0	85	1	0	1	0				0	1			1				71.3097	0	1
9003606101	2				4	1.16	80 e mais	1	2		0	0	80	0	0	0	0	0.5			0	0			1		74	0.03	61.3399	0	1			0
9003630011	1	4	0	81	4	0.87	80 e mais	1	1	1	0	1		1	0	0	1	0	70.9184	0	1	1	0	0	1	1	79.8	0.02	66.5655	0	1	9.32561	0	0
9012502021	1	8	1	81	9	0.91	80 e mais	0	1	2	1	1	83	1	0	0	1	0.5	42.9003	1	0	1	1	1	1	2	154.9	0.11	62.6789	0	1	-16.6024	1	0
9012513011	2	7	1	82	11		80 e mais	0	1	3	1	1		0	1	1	0	300			0	1					103.3	0.92
9012513012	1	4	0	74	2	0.67	70-79	2	1	1	0	1	88	1	0	0	1	0.5			0	1			0		39	0.01	92.3524	0	0			0
9012518021	2	4	0	80	10	1.16	80 e mais	0	1	2	1	0	152	1	1	1	1	0			0	2			1		13.2	0	63.2773	0	1			0
9012518022	1	0	0	84	4	0.78	80 e mais	1	1	1	0	0	78	1	0	0	0	0			1	1			1		20.6	0	74.0209	0	1			0
9012518032	1	0	0	72	11	0.62	70-79	0	1	1	0	0	117	1	0	0	1	0.5	48.9859	1	1	1	1	1	0	2	82.5	0.08	94.0948	0	0	-42.0276	1	0
9012518081	2	7	1	75	15	0.92	70-79	0	3	2	0	1	93	1	0	0	1	0	77.9707	0	0	1	1	0	1	1	54	0.01	86.7478	0	1	-3.17741	1	0
9012518082	1	1	0	83	15	0.74	80 e mais	0	2	1	0	0	92	1	0	0	0	0	68.9578	0	0	1	1	0	1	1	127.4	0.03	79.8348	0	1	-8.28428	1	0
9012524021	1	0	0		11		80 e mais	0	1	1	1	1		1	0	0	0				0	1
9012524022	1	1	0		6		70-79	1	2	2	0	1		1	0	0	0				1	1
9012541071	2	2	0		16	0.98	70-79	0	1	1	0	0	134	0	1	0	0	30	80.9911	0	1	1	0	0	1	1	129.7	0.03	79.9156	0	1	6.841	0	0
9012541072	1	1	0		16	1.78	70-79	0	2	1	0	1	88	1	0	0	0	0.5	34.4789	1	1	1	0		4	3	142.2	0.11	29.4493	1	4	7.3669	0	0
9012541081	1	4	0		12		70-79	0	1	3	1	1		1	1	0	0		51.3078	1	0	1
9012547082	1	10	1	81	6	0.88	80 e mais	1	1	2	1	0	95	1	1	1	0	0.5	60.1739	0	1	2	1	0	1	1	74.9	0.04	65.6588	0	1	-1.13142	1	0
9014000021	1	1	0	67	15	0.98	60-69	0	1	1	1	0	119	1	0	0	0		65.8406	0	1	1	0	0	1	1			62.9528	0	1	6.48598	0
9014000031	2	1	0	65	15	0.99	60-69	0	1	1	0	0	86	0	0	0	0	0.5	83.4143	0	1	0	0	0	1	1	313.7	0.12	84.0138	0	1	4.9191	0	0
9015612401	1	3	0	62	16	0.81	60-69	0	1	2	1	0	99	1	0	0	0	100	70.1284	0	1	1	1	0	1	1	252.8	0.37	81.6224	0	1	-8.09228	1	0
9015619901	2	0	0	60	15	1.21	60-69	0	1	1	0	1	105	0	0	0	1	0.5	61.4554	0	0	1	1	0	1	1	206.9	0	68.5451	0	1	-2.98665	1	0
9016103041	2	3	0	84	11	1.07	80 e mais	0	1	2	0	1		1	1	0	0		58.7985	1	1	1	1	0	1	1			68.428	0	1	-4.6579	1
9016103042	1	1	0	83	4	0.85	80 e mais	1	1	1	1	0	135	1	1	0	0		56.8329	1	0	1	1	0	1	1			67.6032	0	1	-6.79349	1
9016103051	2	3	0	80	4	1.94	80 e mais	1	1	2	1	1	91	1	1	1	0	0	40.9101	1	1	2	0		3	3	105.5	0.03	34.1378	1	3	10.2108	0	0
9016103052	1	6	1	77	4	1.02	70-79	1	1	2	1	1	145	1	1	1	1	0			0	2			2		25.2	0.08	56.384	1	2			1
9016103081	2	2	0		16	0.92	80 e mais	0	1	2	1	1	108	1	1	1	0	30			0	2			1		177.6	0.08	83.0522	0	1			0
9016103091	1	1	0		4	0.79	70-79	1	1	1	0	1	82	0	0	0	0	0.5	76.8533	0	0	0	0	0	1	1	57.5	0.02	75.6696	0	1	6.32211	0	1
9016107091	1	3	0		4	0.85	70-79	1	1	2	1	0	69	1	0	1	0				0	1			1				69.3061	0	1
9016130071	2	8	1	84	4	1.38	80 e mais	1	1	3	1	1	86	0	0	0	0	0	33.4083	1	0	0	1		2	3	43.2	0.16	50.4243	1	2	-13.9174	1	1
9100000474	1	3	0	88	2	0.85	80 e mais	2	1	2	1	0	143	1	1	1	1	0.5			1	2			1		29.8	0.03	65.5333	0	1			0
9100000485	1	3	0	85	4	1.29	80 e mais	1	1	1	1	1	81	1	0	1	0				1	1			3				40.4725	1	3
9100000569	2	11	1	95	2	1.3	80 e mais	2	1	1	1	1	88	1	0	0	1	0.5			0	1			2		157.4	0.03	50.5885	1	2			1
9104803032	2	4	0	79	3		80 e mais	2	2	1	0	0		1	0	0	0				1	1
9104803082	1	3	0	76	0	0.62	70-79	2	2	2	1	1	83	1	0	0	0	0			0	1			0		25.4	0.01	91.7829	0	0			0
9104809011	2	2	0	90	4	1.22	80 e mais	1	1	2	1	1	83	0	0	1	0	0.5			0	1			2		30.5	0.02	56.3193	1	2			0
9104809021	2	3	0	76	4	1	70-79	1	3	2	1	0	74	1	0	1	1	0.5			0	2			1		23.5	0.01	78.0015	0	1			0
9104809022	1	2	0	71	4	0.88	70-79	1	3	2	1	1	94	0	0	0	1	0.5	58.8737	1	0	1		0	1	1	62.2	0.04	69.872	0	1	-7.29367	1	0
9104809071	1	1	0	71	4	0.41	70-79	1	3	2	0	0		0	0	0	0	0.5	91.6939	0	0	0		0	0	0	57.1	0.04	104.605	0	0	-9.71478	1	1
9104809091	1	10	1	81	4	2.16	80 e mais	1	1	3	1	1	139	1	1	1	1				0	2			4				22.3526	1	4
9104815021	1	0	0	74	3	1.28	70-79	2	1	2	1	1	71	1	0	1	1	0.5			0	2			3		144.1	0.12	43.7449	1	3			1
9104815032	1	0	0	77	2	0.84	70-79	2	1	1	1	0	88	1	0	0	1	0.5			0	1			1		62.9	0.02	71.1772	0	1			0
9104832012	1	10	1	81	8	0.69	80 e mais	0	3	2	1	1	52	1	0	0	0				0	1			1				86.7082	0	1
9104832022	1	6	1	83	4	0.81	80 e mais	1	1	2	1	0	78	0	0	0	0				0	0			1				71.6289	0	1
9104838091	2	1	0	87	6	1.47	80 e mais	1	1	1	1	0	99	1	1	0	1	1000	20.1861	1	0	2	1		2	4	68.7	3.64	46.1649	1	2	-24.037	1	1
9104838092	1	3	0	77	7	0.97	70-79	1	1	1	1	1	111	1	0	0	0		58.6432	1	0	1	0	0	1	1			59.8894	0	1	2.7895	0
9104844051	1	9	1		1	1.35	80 e mais	2	1	2	0	1	82	0	0	0	0	30			0	0			3		61.8	0.09	37.3821	1	3			1
9104844061	1	4	0	84	0	1.32	80 e mais	2	1	3	1	1	69	1	0	1	0	0.5	28.8973	1	0	1	1		3	3	174.5	0.07	39.6169	1	3	-8.42911	1	0
9104844091	2	3	0	73	4	1.01	70-79	1	1	2	0	1	103	1	1	0	1	0.5	76.1814	0	1	2	0	0	1	1	72.6	0.02	78.5272	0	1	3.40081	0	1
9104844092	1	1	0	72	3	0.46	70-79	2	1	1	1	0	101	0	0	0	0	0.5	84.846	0	0	0	1	0	0	1	90.9	0.2	101.113	0	0	-11.8204	1	1
9104844101	1	0	0	87	4	1.34	80 e mais	1	1	2	0	0	82	1	0	0	0				0	1			3				38.4274	1	3
9104850071	1	1	0	76	3	0.69	70-79	2	1	2	0	0	87	1	0	0	0	0.5	64.028	0	0	1	1	0	1	1	33.9	0.01	88.8924	0	1	-20.8674	1	0
9104850091	1	0	0	80	3	0.88	80 e mais	2	1	1	0	0	98	1	1	0	1	30	46.7101	1	0	2	1	1	1	2	81.4	0.04	66.0684	0	1	-15.9774	1	0
9106900011	1	3	0	66	4	0.68	60-69	1	2	2	1	1	83	1	0	0	1	0			0	1			0		150.6	0.04	95.522	0	0			0
9106900021	1	4	0	65	1	0.82	60-69	2	1	1	0	1		1	0	0	1	0	72.6151	0	1	1	1	0	1	1	57.6	0.01	78.9426	0	1	-2.41706	1	0
9106900031	1	10	1	68	1	0.75	60-69	2	1	1	1	1	74	1	0	0	0	0	60.3263	0	1	1	1	0	1	1	163	0.02	85.7059	0	1	-21.5259	1	0
9106900041	2	3	0	66	11	1.45	60-69	0	2	2	1	1	109	1	1	0	1	0	46.0987	1	0	2	1		2	2	180.8	0.02	53.1461	1	2	-3.68105	1	0
9106900061	1	0	0	67	0	0.83	60-69	2		2	1	1	85	1	0	0	1	0	47.0997	1	1	1	1	1	1	2	69.1	0.01	76.8409	0	1	-26.9948	1	0
9106900071	2	0	0	64	5	1.26	60-69	1	2	1	0	0	99	1	0	0	1		49.8045	1	1	1	1	1	1	2			63.6898	0	1	-10.2009	1
9106900081	1	2	0	66	1	1.58	60-69	2	2	3	0	0	81	1	1	0	1	0			1	2			3		26.3	0.01	35.7107	1	3			0
9106900091	2	7	1	66	7	1.48	60-69	1	2	2	1	1	96	1	0	0	1	0.5	53.429	1	0	1	0		2	2	59.7	0.06	51.5345	1	2	5.77391	0	0
9106900101	2	1	0	65	11	1.12	60-69	0	2	2	1	1	130	1	1	1	0				0	2			1				72.9041	0	1
9106900111	1	8	1	67	0	0.75	60-69	2		3	1	1	93	1	0	0	1		73.7569	0	1	1	1	0	1	1			86.7786	0	1	-8.926	1
9106900121	1	11	1	67	5	0.79	60-69	1	1	3	1	1	80	1	0	1	1	0.5			1	2			1		299.1	0.04	81.533	0	1			0
9106900131	2	2	0	66	4	1.06	60-69	1	2	2	1	1	97	1	0	0	1				0	1			1				77.4009	0	1
9106900141	1	12	1		3		60-69	2	1	3	1	1		1	1	0	0				0	1
9106900151	1	0	0	67	4	0.86	60-69	1	1	1	0	0	93	1	0	1	1	0			1	2			1		38.2	0.01	73.1791	0	1			1
9108102021	1	0	0	81	3	0.85	80 e mais	2	1	1	0	0	87	0	1	0	0	0.5	60.9282	0	0	1	1	0	1	1	49.5	0.09	68.025	0	1	-3.00183	1	1
9108102041	1	5	0	75	4	0.81	70-79	1	1	2	1	1	72	1	0	0	1	0			0	1			1		88.1	0.02	75.2829	0	1			0
9108102051	2	5	0	87	4	0.86	80 e mais	1	1	1	0	0	74	1	0	0	0	0.5	65.7299	0	0	1	1	0	1	1	72.8	0.02	83.8037	0	1	-12.3336	1	0
9108102081	2	1	0	73	4	0.71	70-79	1	1	1	0	0	70	0	0	0	0	0.5	78.9333	0	1	0	1	0	0	1	26.4	0	96.876	0	0	-11.7317	1	0
9108102082	1	0	0	71	4	0.89	70-79	1	1	1	0	0		1	0	0	1	0.5	58.0382	1	0	1	1	0	1	1	45.5	0	68.9309	0	1	-7.14227	1	0
9108106071	1	1	0	74	11	0.64	70-79	0	1	1	0	0	99	1	0	1	1	0	83.4378	0	1	2	1	0	0	1	39.4	0.01	92.2233	0	0	-3.80524	1	0
9108106091	1	2	0	95	3	0.98	80 e mais	2	1	1	1	0	100	1	0	0	1	0	35.7979	1	0	1	1		2	3	43.2	0.09	52.5637	1	2	-13.7696	1	1
9108116021	2	0	0	71	11	1.08	70-79	0	1	1	0	1	72	1	0	0	0	0.5	42.1345	1	0	1	1	1	1	2	104.2	0.02	72.9119	0	1	-28.1392	1	0
9108116022	1	2	0	69	11	0.75	70-79	0	1	1	1	1	70	1	0	0	0	0	49.7588	1	1	1	1	1	1	2	67.3	0.06	85.1745	0	1	-32.4556	1	0
9108116082	1	10	1	73	0	0.39	70-79	2	1	2	1	1	83	1	1	1	1	0.5	70.1918	0	0	2	1	0	0	1	95.2	0.02	103.916	0	0	-29.3803	1	0
9108126021	1	3	0	84	0	0.86	80 e mais	2	1	1	0	0	69	1	0	1	0	0.5			0	1			1		44.2	0.01	66.2477	0	1			0
9108129081	2	1	0		4		70-79	1	1	2	0	0		1	0	1	0				0	1
9204300152	2	0	0	85	0	0.92	80 e mais	2	1	2	1	1	84	0	0	0	0	0.5	77.0905	0	0	0	0	0	1	1	81.3	0.03	80.5093	0	1	2.00752	0	0
9204300169	1	2	0	99	0	0.85	80 e mais	2	1	1	1	1	82	0	0	0	0	0.5			0	0			1		44.1	0.09	61.2	0	1			1
9204300179	2	1	0	93	3	1.85	80 e mais	2	2	3	1	1	47	1	1	1	0				0	2			3				33.5413	1	3
9204301031	2	4	0	73	2	1	70-79	2	2	2	0	1	204	1	1	1	1	30			0	2			1		386.5	0.55	78.9778	0	1			0
9204301032	1	2	0	72	5	0.89	70-79	1	2	1	1	0	112	1	1	0	0	0.5			1	1			1		28.1	0.12	68.5036	0	1			1
9204301052	1			89	0		80 e mais	2	2		0	0		1	0	0	0	0.5			0	1					89.1	0.03
9204301101	1	1	0	75	1	0.54	70-79	2	2	1	0	0	91	1	0	1	0	30			0	1			0		74.1	0.05	95.4822	0	0			1
9204303022	1			81	0	0.84	80 e mais	2	1	1	0	0	60	1	0	0	0	0			1	1			1		85.3	0.05	68.9979	0	1			0
9204303031	1	8	1	82	4	3.29	80 e mais	1	2	3	0	0	116	1	1	1	1	0.5			0	2			5		92	3.83	13.4071	1	5			1
9204303051	2	0	0	81	0	1.25	80 e mais	2	2	1	0	1		0	0	0	1	0.5			0	1			2		109.7	0.03	57.8503	1	2			0
9204303052	1	2	0	80	0	0.8	80 e mais	2	1	2	1	0	106	1	1	1	1	0.5			0	2			1		84.4	0.05	73.6146	0	1			1
9204303101	2	0	0	70	3	1.33	70-79	2	1	1	0	0	91	1	0	0	0	0.5			0	1			2		40.9	0.02	57.146	1	2			0
9204306031	1	9	1	71	3	0.77	70-79	2	2	2	0	1	82	1	0	0	1	0.5	50.8143	1	1	1	1	1	1	2	49.1	0.02	82.015	0	1	-27.8386	1	0
9204306051	1	3	0	86	4	0.79	80 e mais	1	1	2	0	0	87	0	0	0	0				1	0			1				72.446	0	1
9204306061	2	7	1	75	4	0.92	70-79	1	2	2	1	1	152	1	1	1	1				1	2			1				86.7478	0	1
9204306062	1	6	1	74	4	0.74	70-79	1	1	2	1	1	77	1	0	1	1				1	2			1				83.9074	0	1
9204306101	2	0	0	73	8	1.07	70-79	0	2	1	0	1	84	1	0	0	0	30	58.5826	1	0	1	1	0	1	1	184.7	0.09	73.2732	0	1	-10.5048	1	0
9204306102	1	1	0	71	5	0.87	70-79	1	2	1	0	0	95	1	0	0	0	0.5			0	1			1		28.8	0.1	70.3976	0	1			1
9204320012	1	5	0	83	4	0.97	80 e mais	1	2	1	1	1	67	0	0	0	1	0.5			0	1			2		79.1	0.09	57.6958	1	2			0
9204320091	1	0	0	80	4	1.27	80 e mais	1	1	2	0	0	149	1	1	0	1		36.7818	1	0	2	1		3	3			42.5411	1	3	-3.16983	1
9204322011	2	6	1	73	4	1.12	70-79	1	2	3	1	1	76	1	0	0	0	0.5	39.2823	1	1	1	1	1	1	3	201.3	0.06	69.3656	0	1	-27.4821	1	0
9204322012	1	7	1	71	1	0.76	70-79	2	1	3	1	1	80	1	1	1	0	0.5	78.5171	0	1	2	1	0	1	1	34.2	0.02	83.3117	0	1	0.0754631	0	1
9213700197	1	9	1	85	0	0.67	80 e mais	2	2	1	1	1	86	1	0	0	1	0.5	68.9309	0	0	1	1	0	1	1	92.3	0.23	85.1795	0	1	-11.612	1	1
9213700198	2			73	0	1.23	70-79	2	1		0	0		1	0	1	0	0.5			0	1			1		34.7	0.08	61.9897	0	1			1
9213701011	1	3	0	84	2	0.68	80 e mais	2	1	1	0	0	97	0	0	0	1	0.5			0	1			1		104.7	0.02	86.4744	0	1			0
9213701083	1	4	0	74	10	0.94	70-79	0	3	2	0	0	74	0	1	0	0	1000			1	1			1		87.5	0.03	63.3615	0	1			0
9213709101	1	0	0	85	8	0.92	80 e mais	0	2	2	0	0	373	1	1	0	1		54.5563	1	1	2	1	1	1	2			60.7187	0	1	-2.22401	1
9213712021	1	1	0	83	0	0.86	80 e mais	2	2	1	1	0	118	1	1	0	1				0	2			1				66.661	0	1
9213712101	1	0	0	76	4	0.84	70-79	1	1	1	1	1	80	1	0	0	1	0.5	76.1513	0	1	1	0	0	1	1	37.8	0.02	70.7359	0	1	10.413	0	0
9213720041	1	0	0	85	1	0.67	80 e mais	2	2	1	1	0	141	1	1	0	1	0.5	41.4204	1	0	2	1	1	1	2	105.8	0.11	85.1795	0	1	-40.6125	1	0
9213720091	2	0	0	74	2	1.44	70-79	2	2	2	0	0	129	1	1	1	1	0.5	46.3248	1	1	2	1		2	2	78.8	0.03	50.9882	1	2	-0.724594	1	0
9213724051	1	0	0	72	1	0.59	70-79	2	1	1	1	1	85	0	0	0	0	0.5	83.7186	0	1	0	1	0	0	1	91.1	0.05	95.8204	0	0	-8.33076	1	0
9213731031	2	11	1	73	3	0.88	70-79	2	2	1	1	1	71	1	0	0	1	0.5			0	1			0		271.6	0.11	90.7951	0	0			0
9213731052	1	0	0	70	2	0.94	70-79	2	1	2	1	0	90	1	1	1	0	0.5	56.7321	1	1	2	1	1	1	2	71.6	0.02	64.5548	0	1	-7.52867	1	0
9300000435	2			87	4	1.52	80 e mais	1	1	1	0	0	32	1	1	1	0				0	2			3				43.8004	1	3
9300000441	2	0	0	88	0	0.99	80 e mais	2	1	1	0	0		0	0	0	1				0	1			1				73.2704	0	1
9300000449	1	4	0	88	0	1.84	80 e mais	2	1	2	1	0	62	1	1	1	1				0	2			4				25.9408	1	4
9300000450	1	3	0	85	2	0.9	80 e mais	2	1	2	1	1	59	1	0	1	0	30			0	1			1		67.1	0.02	61.955	0	1			0
9300000453	2	1	0	86	1	1.22	80 e mais	2	1	2	1	0	95	1	1	0	1		46.7343	1	0	2	1		2	2			57.7379	1	2	-6.81665	1
9300000455	2				4		80 e mais	1	1		0	0		0	0	0	0				0	0
9300000458	1				4	1.07	80 e mais	1	1		0	0	77	1	0	0	0	30			0	1			2		239.6	0.1	50.3392	1	2			0
9300000527	2	4	0	90	2	1.47	80 e mais	2	1	1	0	0	94	1	0	1	1	30	43.0568	1	0	2	0		2	2	73.2	0.06	45.0306	1	2	2.05939	0	0
9300000530	1	2	0	94	1	0.91	80 e mais	2	2	2	0	0	162	1	1	1	1	0.5	44.9232	1	0	2	1		2	2	69.3	0.08	58.1714	1	2	-9.56991	1	0
9300000534	2	0	0	87	4	1.29	80 e mais	1	2	1	0	0	90	0	0	0	0	0.5			0	0			2		146.5	0.03	53.6641	1	2			0
9300000535	1	5	0	88	4		80 e mais	1	1	2	1	1		1	0	0	0				0	1
9300000538	2	12	1	85	0	1.34	80 e mais	2	1	1	0	1	91	1	0	0	1	0.5	33.9921	1	0	1	1		2	3	143.7	0.04	51.912	1	2	-14.5877	1	0
9300804011	2	3	0		2	1.02	80 e mais	2	1	3	1	0	79	1	0	1	0				0	1			1				72.4727	0	1
9300808011	2	2	0	72	4	1.48	70-79	1	1	1	1	1	125	1	1	0	1				0	2			2				49.9566	1	2
9300811051	1	9	1	91	0	0.85	80 e mais	2	2	1	0	0	72	1	1	0	0	30			0	1			1		100	0.04	64.322	0	1			1
9300817061	1	1	0	81	4	0.77	80 e mais	1	1	1	1	0	121	1	1	1	1	0	81.2333	0	0	2	0	0	1	1	47.1	0.01	77.0696	0	1	8.64415	0	0
9305601031	2	3	0	88	4	1.01	80 e mais	1	1	1	1	1	100	1	1	1	0	30			0	2			1		64.5	0.03	71.0893	0	1			0
9305606011	2	0	0		11	1.01	70-79	0	1	1	0	0	104	1	0	0	0	0.5			0	1			1		275.9	0.1	77.0756	0	1			0
9305611041	2	0	0	70	4	0.95	70-79	1	1	1	0	0		0	0	0	1	30	75.6285	0	1	1	1	0	1	1	50.3	0.01	86.1074	0	1	-4.69741	1	0
9305611051	1	2	0	83	4	1.36	80 e mais	1	1	2	0	0	68	1	0	0	1	30	25.2058	1	0	1	1		3	4	109.7	0.03	38.4612	1	3	-11.2845	1	0
9305617011	1	2	0	70	4	0.75	70-79	1	1	2	0	0	64	0	0	0	0	0	77.8422	0	1	0	1	0	1	1	52.3	0.05	85.1745	0	1	-2.60787	1	0
9305620032	1	6	1	75	3	0.6	70-79	2	1	1	1	0	73	1	0	0	1	30	76.1846	0	1	1	1	0	0	1	33.9	0.02	92.5111	0	0	-11.6771	1	0
9305622052	1	2	0	73	11	0.75	70-79	0	1	1	0	0	96	1	0	1	1	0.5	57.2103	1	0	2	1	0	1	1	94.8	0.02	83.0817	0	1	-22.0569	1	0
9401701011	1	3	0	68	4	0.89	60-69	1	3	1	0	0	87	1	0	0	1	0.5	81.0907	0	0	1	0	0	1	1	49.2	0.06	70.6672	0	1	14.8203	0	0
9401705041	1	1	0	68	1	0.6	60-69	2	1	2	0	1	180	1	1	1	1		88.2757	0	0	2	1	0	0	0	39	0.04	96.6275	0	0	-4.40417	1	0
9401708051	1	0	0	66	6	0.81	60-69	1	3	2	0	0	80	1	0	0	1	0.5	88.9961	0	0	1	0	0	1	0	60.8	0.02	79.6169	0	1	13.6491	0	1
9401708111	2	0	0	66	3	1.16	60-69	2	1	2	1	0	107	1	1	0	1		56.391	1	1	2	1	0	1	1			69.4646	0	1	-9.06367	1
9401710071	2	2	0	66	11	0.89	60-69	0	1	1	1	1	85	1	0	0	0	30	91.7681	0	0	1	0	0	0	0	164.5	0.08	94.5121	0	0	2.35809	0	0
9401712081	1	5	0	66	3	0.99	60-69	2	2	2	0	0	118	1	0	0	1	0	75.7604	0	0	1	0	0	1	1	94.7	0.06	62.5785	0	1	18.1764	0	0
9401712091	2	3	0		4	0.92	60-69	1	1	2	0	1	79	0	0	1	0		70.8892	0	0	1	1	0	0	1			90.6078	0	0	-13.9068	1
9412601601	1	2	0	64	8	0.6	60-69	0	3	2	0	0	144	1	1	0	0	0	86.0283	0	0	1	1	0	0	0	106	0.02	99.6795	0	0	-9.10909	1	0
9412601602	1	5	0	63	8	0.5	60-69	0	3	1	0	0	90	0	0	0	0	0.5	95.2148	0	0	0	1	0	0	0	90.8	0.03	104.807	0	0	-6.57279	1	0
9412604601	1	6	1	63	11	0.82	60-69	0	1	2	1	1	89	1	0	0	1	0.5			1	1			1		124.5	0.04	79.9307	0	1			0
9412604602	2	6	1	60	11	1.08	60-69	0	1	2	1	1		1	0	0	1	0			0	1			1		349.5	0.04	78.5616	0	1			0
9412606101	1	10	1	62	5	0.59	60-69	1	1	1	0	1		1	0	0	0	0.5	94.8962	0	1	1	1	0	0	0	119.9	0.02	101.337	0	0	-3.28084	1	0
9412608201	1	1	0	60	8	0.66	60-69	0	1	1	0	0	96	1	0	0	0	0.5	78.3946	0	1	1	1	0	0	1	110.8	0.03	99.8698	0	0	-16.8012	1	1
9412622601	2	0	0	62	8	0.88	60-69	0	2	1	0	0	107	1	1	0	1	0.5	89.182	0	1	2	1	0	0	0	243.4	0.08	97.224	0	0	-2.71189	1	0
9412622602	1	0	0	61	4	0.97	60-69	1	1	2	1	1	167	0	1	0	1	30	58.5596	1	1	1	1	0	1	1	151.6	0.02	66.1555	0	1	-4.67996	1	0
